# Supplementary material for: Fruit and Juice Epigenetic Signatures Are Associated with Independent Immunoregulatory Pathways
Source: Nutrients. 2017 Jul 14;9(7):752. doi: 10.3390/nu9070752 (PMC5537866; doi:10.3390/nu9070752)
Supplement: Supplementary file 1 [file nutrients-09-00752-s001.zip]

Archive with 2 entries (2 files):
- Supplementary Materials_final2.pdf
- supplementary tables_final2.xlsx
