# Supplementary material for: Fruit and Juice Epigenetic Signatures Are Associated with Independent Immunoregulatory Pathways
Source: Nutrients. 2017 Jul 14;9(7):752. doi: 10.3390/nu9070752 (PMC5537866; doi:10.3390/nu9070752)
Supplement: Supplementary file 1 [file nutrients-09-00752-s001.zip › supplementary tables_final2.xlsx]

## Sheet: Table S1
Table S1. Definitions for fruit and vegetable groupings
Food group	Individual Food
Fruit	raisins, prunes, bananas, cantaloupe, watermelon, apples/pears, oranges, grapefruit, strawberries, blueberries, peaches, tomatoes, tomato sauce, chili sauce
Juice	apple, grapefruit, orange, other fruit

## Sheet: Table S2
Table S2. Principal Component Analysis Outputs
A. Principal Component Analysis of QC data
	PC1	PC2	PC3	PC4
propvarexpl	0.09243	0.07953	0.05656	0.03078
gender	3.21766e-20	6.73514e-07	1.3832e-07	7.98866e-09
age	7.77239e-33	0.353218	1.71098e-06	2.22046e-28
relatedness	0.033062	0.0020816	0.00545687	0.0150963
chip	0	0.00320399	2.22673e-197	1.80762e-189
chip_location	0.84091	0.258501	5.3413e-27	0.0527335
drawdate	0.195398	0.30814	0.0956072	0.711837
B. Principal Component Analysis after removal of chip effect
	PC1	PC2	PC3	PC4
propvarexpl	0.08838	0.04778	0.02286	0.01179
gender	0.000339729	0.498246	4.83415e-12	5.30059e-15
age	0.00645194	0.153607	7.45581e-91	0.105173
relatedness	0.0232239	0.830934	3.95635e-08	0.224948
chip	1	1	1	2.18741e-11
chip_location	0.0393583	5.67949e-33	0.0313078	6.17816e-91
drawdate	0.0653167	0.358135	0.0849739	0.438266
C. Principal Component Analysis after removal of chip location effect
	PC1	PC2	PC3	PC4
propvarexpl	0.08895	0.04522	0.02298	0.01166
gender	0.000313874	0.500567	1.33106e-11	2.49306e-06
age	0.00476372	0.0595538	4.86742e-90	0.0382605
relatedness	0.0307355	0.778671	2.56858e-08	3.239e-07
chip	1	1	1	1
chip_location	0.99963	0.906408	0.999853	0.999997
drawdate	0.0594134	0.479236	0.0992549	0.802087

## Sheet: Table S3
Table S3. Correlation between surrogate variables (columns) and available Framingham traits (rows)
	V1	V2	V3	V4	V5	V6	V7	V8	V9	V10	V11	V12	V13	V14	V15	V16	V17	V18	V19	V20	V21	V22	V23	V24	V25	V26	V27	V28	V29	V30	V31	V32	V33	V34	V35	V36	V37	V38	V39	V40	V41	V42	V43	V44	V45	V46	V47	V48	V49
rheumatic heart	0.752061	0.584429	0.598558	0.900621	0.704814	0.492468	0.570128	0.771142	0.827287	0.30946	0.782327	0.803488	0.322354	0.539928	0.0247991	0.0353854	0.529343	0.0562687	0.0185111	0.873024	0.164046	0.00772445	0.0801301	0.782298	0.176076	0.291063	0.512923	0.586126	0.125146	0.59534	0.669295	0.352034	0.967604	0.677261	0.28649	0.349724	0.800678	0.643132	0.255056	0.776516	0.288858	0.350155	0.420891	0.869685	0.219987	0.921624	0.30809	0.384816	0.777995
aortic valve disease	0.128638	0.00131212	0.674958	0.234345	0.236913	0.0126101	0.495284	0.0218904	0.685173	0.885591	0.087455	0.371262	0.910944	0.950925	0.0665539	0.542614	0.00751677	0.860965	0.937591	0.221491	0.480486	0.262181	0.506713	0.223329	0.331628	0.422836	0.391906	0.516962	0.108198	0.413062	0.815273	0.0103292	0.788636	0.649817	0.384124	0.927115	0.742024	0.342895	0.193459	0.428728	0.114591	0.982008	0.202656	0.121126	0.402426	0.997373	0.782164	0.975916	0.248408
mitral valve disease	0.413617	0.419534	0.0776329	0.975092	0.660745	0.550589	0.361966	0.471986	0.0655455	0.266961	0.812895	0.0378677	0.562603	0.062073	0.46708	0.669044	0.854709	0.584251	0.166692	0.127468	0.60191	0.869153	0.824664	0.963291	0.646661	0.87873	0.592229	0.522507	0.478872	0.763704	0.523688	0.597998	0.394778	0.476276	0.189001	0.764239	0.301452	0.667445	0.506696	0.755412	0.0288258	0.289757	0.466291	0.383615	0.554034	0.439746	0.121136	0.665244	0.368592
other heart disease	0.508724	0.903058	0.417817	0.960759	0.879773	0.429501	0.612091	0.646681	0.44167	0.468931	0.870165	0.109955	0.32659	0.946567	0.252642	0.498744	0.840505	0.849461	0.267596	0.534577	0.25792	0.0691122	0.36512	0.848437	0.931939	0.189177	0.213596	0.513445	0.438102	0.570426	0.246178	0.546035	0.386006	0.153239	0.50456	0.0396777	0.0723949	0.658053	0.484336	0.221911	0.206361	0.628699	0.136543	0.215227	0.390111	0.616216	0.573459	0.266763	0.690445
arrhythmia	0.00720287	0.15516	0.278021	0.0359329	0.600015	0.538532	0.332495	0.00679816	0.899585	0.024976	0.126277	0.832337	0.0564779	0.994275	0.139733	0.340746	0.693534	0.726853	0.680751	0.90721	0.382848	0.166436	0.295451	0.806999	0.0396378	0.812444	0.128883	0.416583	0.0892478	0.303476	0.614969	0.274005	0.144836	0.0230346	0.135768	0.897371	0.651148	0.00920975	0.766196	0.181946	0.48911	0.902808	0.00445491	0.0782423	0.12476	0.53553	0.446639	0.144105	0.495291
other peripheral vascular disease	0.224074	0.00134026	0.627769	0.751378	0.986016	0.0330788	0.671147	0.093684	0.868865	0.0129754	0.474549	0.245256	0.103604	0.274101	0.00774573	0.347788	0.0206587	0.0319626	0.711565	0.629938	0.161558	0.0276232	0.996647	0.844983	0.914091	0.0526148	0.177469	0.156524	0.134076	0.0686814	0.373066	0.595994	0.746961	0.000676385	0.726567	0.74693	0.200953	0.26255	0.936323	0.706604	0.679213	0.601778	0.749738	0.102594	0.306662	0.787971	0.672657	0.842404	0.675867
othe rvascular diagnosis	0.016344	1.40082e-05	0.466308	0.288151	0.00107889	0.00710397	0.000278058	1.08214e-05	0.973954	0.0454418	0.426396	0.644966	0.423339	0.0196279	0.0174786	0.98621	0.533523	0.208738	0.304127	0.0559975	0.0416625	0.477359	0.651339	0.370368	0.889483	0.837232	0.803401	0.691394	0.332859	0.313791	0.932107	0.863693	0.0570595	0.860576	0.551525	0.700587	0.510838	0.571165	0.391594	0.199184	0.229003	0.50472	0.530821	0.146619	5.09879e-05	0.033913	0.021449	0.734879	0.000162123
dementia	0.597559	0.468934	0.245198	0.197911	0.988198	0.11934	0.479398	0.000313706	0.488745	0.524894	0.0251264	0.581439	0.0811724	0.909766	0.195799	0.950547	0.632523	0.276343	0.937717	0.136254	0.33878	0.724709	0.908363	0.0771384	0.859097	0.260408	0.829526	0.120396	0.182055	0.0115581	0.131181	0.524568	0.62869	0.279589	0.346672	0.148954	0.138392	0.255452	0.000255189	0.727811	0.739437	0.986697	0.682152	0.730018	0.61431	0.437699	0.20408	0.663576	0.494814
parkinsons disease	0.539643	0.348053	0.624352	0.400557	0.907445	0.35407	0.00783022	0.00549411	0.941399	0.668968	0.183465	0.772283	0.266569	0.807305	0.154919	0.324535	0.582076	0.223945	0.245515	0.129444	0.612914	0.977179	0.885163	0.671001	0.580551	0.596692	0.903464	0.642786	0.978282	0.615741	0.602062	0.982116	0.821009	0.488778	0.92293	0.886555	0.581028	0.423826	0.464045	0.39228	0.301289	0.685816	0.464608	0.634111	0.241613	0.827388	0.884191	0.0260368	0.999275
adult seisure disorder	0.339519	0.994398	0.890158	0.897733	0.932915	0.649777	0.829373	0.954181	0.329672	0.173907	0.0456926	0.496388	0.351171	0.361016	0.709644	0.879243	0.752678	0.596976	0.942373	0.651663	0.580842	0.162169	0.0716365	0.960313	0.498545	0.954751	0.933593	0.938612	0.221384	0.629975	0.494211	0.425763	0.843525	0.326974	0.198703	0.470004	0.932157	0.824674	0.9458	0.36982	0.433649	0.0560704	0.433116	0.415359	0.960915	0.630057	0.267781	0.958662	0.860016
other neurological disorder	0.000327819	0.381982	0.6179	0.989004	0.909825	0.0166498	0.777026	0.967761	0.340585	0.155773	0.365985	0.0548398	0.194519	0.643468	0.412342	0.387775	0.112726	0.794884	0.492642	0.495639	0.712711	0.553806	0.692778	0.657627	0.582181	0.0521296	0.812458	0.118618	0.291733	0.323093	0.390633	0.188702	0.0977871	0.776676	0.720722	0.0524204	0.262237	0.995148	0.610475	0.804366	0.706371	0.930924	0.0850645	0.725275	0.876161	0.908551	0.50552	0.392845	0.900526
thyroid disease	0.334902	0.937261	0.589859	0.710393	0.00296799	1.01769e-11	6.38121e-06	0.0589853	0.188594	0.0967446	0.0112859	0.458009	0.76388	0.52833	0.403417	0.413952	0.0453953	0.778756	0.897452	0.481228	0.316619	0.582596	0.177549	0.265052	0.372471	0.449586	0.280776	0.910983	0.948218	0.0531272	0.2055	0.395824	0.520652	0.875972	0.454033	0.0174967	0.50279	0.925953	0.171108	0.401705	0.273574	0.101023	0.937622	0.34552	0.356965	0.717348	0.369118	0.907635	0.921094
other endocrine disorder	0.901003	0.669097	0.583089	0.228234	0.0332387	0.0164541	0.147633	0.147648	0.398119	0.207458	0.888008	0.496102	0.865857	0.577968	0.642407	0.845758	0.163025	0.293153	0.431713	0.696292	0.751781	0.266937	0.476599	0.107159	0.684792	0.177534	0.847609	0.0511779	0.916986	0.0546516	0.358089	0.127081	0.949399	0.449136	0.947035	0.530863	0.256475	0.298047	0.651493	0.585355	0.162794	0.719931	0.791013	0.639372	0.161651	0.919929	0.255145	0.715792	0.0099288
renal disease	0.230767	0.225165	0.00162447	0.162411	0.818844	0.160936	0.096242	0.751975	0.869707	0.252256	0.185569	0.135103	0.165138	0.738285	0.1437	0.701606	0.487749	0.979373	0.335068	0.591374	0.169344	0.158963	0.545063	0.37748	0.44817	0.316759	0.383445	0.258062	0.331732	0.0969202	0.0862846	0.315776	0.175565	0.503993	0.236481	0.627093	0.491257	0.172077	0.625162	0.067463	0.105929	0.68525	0.785415	0.581937	0.234116	0.663757	0.893832	0.929873	0.277759
gynecologic problems	0.00568829	0.0924896	0.461763	0.703789	0.00264476	2.10848e-10	6.84381e-08	0.851195	0.119231	0.000169033	0.791494	0.374739	0.966214	0.597369	0.0476148	0.422967	0.161575	0.880298	0.983945	0.0492026	0.732805	0.236785	0.38657	0.209441	0.960659	0.2009	0.471615	0.484247	0.224964	0.208378	0.954675	0.140084	0.783176	0.309573	0.862446	0.0156111	0.448239	0.625985	0.519562	0.978576	0.160821	0.605668	0.825972	0.113996	0.954596	0.379163	0.428843	0.584966	0.41686
emphysema	0.00986255	0.00104904	0.0406265	0.846778	0.921522	0.0814605	0.064397	0.942599	0.0151333	0.0015542	0.153364	0.67316	0.828942	0.157178	0.176064	0.748026	0.70497	0.610317	0.299381	0.895603	0.00099508	0.816597	0.291304	0.585775	0.515044	0.798739	0.346741	0.551085	0.773066	0.0510414	0.336425	0.301398	0.0555964	0.0190446	0.470064	0.0795849	0.0409973	0.686226	0.728461	0.136468	0.198885	0.769785	0.718343	0.113731	0.0836913	0.468762	0.271048	0.0358393	0.849602
pneumonia	0.568313	0.158929	0.618838	0.18755	0.140155	0.21089	0.728087	0.485091	0.846646	0.205029	0.540232	0.0447874	0.11087	0.653903	0.489601	0.175233	0.0999926	0.555743	0.125713	0.440994	0.417622	0.91084	0.554276	0.699502	0.42369	0.0358675	0.382617	0.473649	0.320916	0.730991	0.532525	0.830349	0.378817	0.33165	0.753979	0.100976	0.0831712	0.232049	0.704174	0.808947	0.834638	0.343777	0.147867	0.639759	0.329668	0.798808	0.915445	0.655143	0.116786
asthma	0.485075	0.734398	0.101935	0.144322	0.457833	0.582792	0.0584521	0.0884986	0.768974	0.129942	0.978115	0.889546	0.516475	0.621955	0.0314527	0.0597135	0.791745	0.81518	0.0944209	0.98453	0.471775	0.327338	0.153401	0.894617	0.0484212	0.0316585	0.0382752	0.809547	0.261426	0.0925001	0.736803	0.820111	0.124381	0.00313673	0.142747	0.979411	0.981342	0.503099	0.570771	0.169228	0.227183	0.720424	0.0391463	0.439187	0.442764	0.183367	0.984437	0.547883	0.742283
othe rpulmonary disease	0.0229338	0.975973	0.063804	0.206245	0.200344	0.77954	0.430329	0.120484	0.994886	0.807235	0.754491	0.343033	0.155474	0.771627	0.426649	0.00961283	0.193272	0.092672	0.208072	0.652443	0.827033	0.929146	0.274086	0.791469	0.516868	0.0978599	0.731492	0.464925	0.400569	0.0213143	0.202216	0.258642	0.209873	0.693118	0.96546	0.0973061	0.386268	0.491636	0.145177	0.127035	0.451255	0.323765	0.750407	0.291771	0.218888	0.796566	0.574769	0.711814	0.0445051
gout	0.151577	0.185915	0.562037	0.544878	0.000387233	0.00102541	0.000937576	0.366382	0.213372	0.162308	0.138279	0.827398	0.916391	0.326162	0.715842	0.816414	0.267084	0.997296	0.447328	0.626195	0.701399	0.132468	0.615253	0.30806	0.57382	0.607247	0.845465	0.0221714	0.367508	0.268778	0.113045	0.0159658	0.466662	0.974833	0.788079	0.524296	0.685615	0.500773	0.196155	0.242743	0.161812	0.257355	0.640683	0.374489	0.416543	0.424947	0.267802	0.359697	0.305478
degenerative joint disease	0.959877	0.0574773	0.591171	0.132596	0.617354	7.74851e-08	0.787797	1.95409e-06	0.00564291	0.104395	0.175085	0.0590257	0.790568	0.56286	0.280844	0.496426	0.0449895	0.30218	0.523517	0.0901783	0.442136	0.0959272	0.148749	0.24219	0.895908	0.541028	0.0721012	0.478335	0.508187	0.778441	0.0846796	0.76088	0.0536618	0.448782	0.0480959	0.100508	0.890874	0.905198	0.794147	0.895717	0.318204	0.758546	0.728975	0.427578	0.337338	0.927745	0.194507	0.594534	0.831432
rheumatoid arthritis	0.533167	0.0712036	0.346696	0.392669	0.343575	6.37715e-05	0.487447	0.74362	0.392585	0.00405537	0.707491	0.74601	0.663268	0.122063	0.08518	0.294358	0.0300956	0.29886	0.0618624	0.084061	0.61783	0.0630404	0.271125	0.584011	0.0927413	0.063005	0.126267	0.000687296	0.908711	0.0321481	0.00460334	0.284702	0.791497	0.450082	0.0848243	0.417195	0.214808	0.00114091	0.000360701	0.802152	0.00015063	0.0300135	0.783381	0.413254	0.784374	0.310975	2.16734e-07	4.69445e-05	0.29897
other connective tissue disease	0.0779632	0.642214	0.258328	0.305073	0.033844	0.0276288	0.651941	0.664572	0.167672	0.729344	0.750623	0.192691	0.457211	0.110827	0.717925	0.592461	0.341933	0.0773297	0.336213	0.635716	0.106	0.669022	0.615973	0.408348	0.337221	0.114131	0.467999	0.914162	0.498731	0.669342	0.487694	0.556418	0.289791	0.289658	0.00889486	0.0864683	0.151561	0.634028	0.173499	0.574813	0.736901	0.162538	0.946674	0.543846	0.881344	0.510398	0.803265	0.560874	0.687897
gallbladder disease	0.614583	0.046629	0.607371	0.444088	0.277569	0.467248	0.265904	0.0356693	0.45643	0.71269	0.10572	0.68292	0.847644	0.316219	0.161004	0.310485	0.307508	0.519456	0.265897	0.306383	0.738997	0.592198	0.555401	0.769763	0.180247	0.661391	0.35808	0.852489	0.552734	0.86976	0.0488664	0.939503	0.148285	0.728882	0.0701275	0.0256007	0.725071	0.280693	0.871284	0.291435	0.864651	0.560602	0.231767	0.0716993	0.614177	0.606826	0.335002	0.944041	0.586744
gerd/ulcer disease	0.706814	0.0529982	0.350225	0.88869	0.894372	0.0217955	0.997595	0.490825	0.365263	0.0335433	0.510044	0.801925	0.249213	0.78638	0.505261	0.675778	0.463568	0.646606	0.271621	0.898753	0.146532	0.208166	0.292906	0.762191	0.695017	0.736806	0.401046	0.563881	0.348461	0.929481	0.894371	0.963342	0.593301	0.375729	0.960956	0.499374	0.148434	0.615361	0.0832823	0.0950736	0.866598	0.395907	0.65784	0.736961	0.507156	0.768657	0.342849	0.414715	0.863948
liver disease	0.88858	0.633786	0.446052	0.589174	0.819251	0.876865	0.278481	0.963522	0.610049	0.4073	0.913668	0.614624	0.530163	0.0227199	0.159328	0.101284	0.3719	0.152876	0.0637925	0.137216	0.503244	0.692082	0.914762	0.143384	0.426644	0.717238	0.501901	0.127989	0.0226365	0.291334	0.259559	0.294585	0.145008	0.516111	0.123722	0.156756	0.712087	0.341858	0.839045	0.518584	0.722095	0.852433	0.937791	0.738881	0.769601	0.435374	0.448596	0.876468	0.200855
other GI disease	0.543037	0.108909	0.493689	0.541683	0.491989	0.272952	0.129846	0.240364	0.706538	0.0927035	0.737714	0.191349	0.0630315	0.754992	0.702358	0.84371	0.0213357	0.293618	0.985103	0.503814	0.578058	0.960797	0.271032	0.28176	0.423226	0.645608	0.0130428	0.948593	0.883709	0.765704	0.911556	0.837176	0.854833	0.757622	0.533979	0.195198	0.908205	0.297801	0.0179255	0.0849826	0.112157	0.197169	0.518163	0.0358201	0.358716	0.501828	0.180702	0.531773	0.952392
hematolotic disorder	0.000381206	2.97904e-08	0.0235335	0.0546599	3.40008e-22	0.0268968	0.706572	8.61053e-05	0.854208	0.990464	0.852986	0.60873	0.0173852	0.462455	0.191799	0.86526	0.674668	0.563672	0.735941	0.963494	0.614882	0.296736	0.363665	0.68177	0.192139	0.267349	0.174477	2.22073e-05	9.33587e-06	0.17519	0.336249	0.376908	1.17195e-09	0.22802	0.000205702	0.642249	0.596582	0.144127	0.00362685	0.0103108	0.0742032	0.45758	0.85402	0.0781562	0.000763962	0.124244	0.726099	0.328698	1.85066e-09
bleeding disorder	0.416077	0.250527	0.907483	0.8495	0.961452	0.350588	0.0841018	0.818957	0.406555	0.341733	0.172101	0.926747	0.478847	0.370897	0.654448	0.826505	0.0401954	0.964885	0.391597	0.96395	0.82543	0.081903	0.592973	0.203108	0.446087	0.692153	0.847221	0.833659	0.713636	0.432301	0.635575	0.896152	0.519783	0.480609	0.664323	0.333446	0.914434	0.400403	0.283524	0.759492	0.31038	0.108146	0.97464	0.821016	0.27101	0.398197	0.882894	0.665132	0.387081
eye	0.174904	0.00314516	0.780743	0.00285858	0.012916	0.0238091	0.277355	0.00177189	0.426831	0.90269	0.0288548	0.732768	0.66154	0.110946	0.477763	0.0770502	0.443921	0.809209	0.440151	0.718351	0.00501711	0.475996	0.121754	0.830392	0.99842	0.110877	0.176344	0.528181	0.548138	0.214403	0.265356	0.409691	0.55951	0.313838	0.32867	0.0378283	0.354161	0.448372	0.545994	0.114838	0.160704	0.244869	0.264069	0.526554	0.0726391	0.955325	0.625398	0.635933	0.590913
ent	0.836605	0.686389	0.387919	0.0409703	0.756173	0.72826	0.899515	0.29419	0.934053	0.46123	0.651576	0.676973	0.0941379	0.733835	0.564213	0.818691	0.471078	0.37644	0.565028	0.327925	0.487276	0.505046	0.450174	0.50472	0.24046	0.94378	0.993797	0.0389955	0.976419	0.862876	0.15724	0.333914	0.861274	0.387433	0.84997	0.273266	0.378374	0.888833	0.313203	0.566274	0.390653	0.673786	0.859982	0.209375	0.234179	0.056033	0.923754	0.979678	0.759774
skin	0.0304851	0.153186	0.158082	0.287409	0.934917	0.0649353	0.369322	0.134061	0.116875	0.489737	0.331441	0.293578	0.773833	0.658807	0.894606	0.69112	0.217777	0.0508381	0.519924	0.175589	0.442875	0.147652	0.0094124	0.0850878	0.70198	0.877711	0.114668	0.148051	0.87158	0.12578	0.138724	0.979908	0.811069	0.741626	0.553669	0.338811	0.279111	0.260194	0.258252	0.258896	0.0994644	0.495726	0.976131	0.272291	0.372322	0.727852	0.870279	0.961968	0.915279
other	0.683361	0.218536	0.24796	0.711036	0.438388	0.0933626	0.477822	0.252733	0.910203	0.651822	0.847219	0.939623	0.558647	0.530409	0.800873	0.737614	0.396534	0.162082	0.706346	0.579069	0.570918	0.842755	0.805881	0.372491	0.525856	0.415492	0.981068	0.751874	0.724574	0.936272	0.679833	0.0961146	0.258679	0.55632	0.947429	0.519316	0.768013	0.322561	0.0841635	0.494608	0.87741	0.560845	0.803845	0.846143	0.434615	0.580733	0.201071	0.138831	0.749509
depression	0.368502	0.708325	0.0520204	0.457272	0.65463	0.00251681	0.0693177	0.704722	0.200868	0.325826	0.818618	0.256007	0.517902	0.00218865	0.0241943	0.989017	0.198587	0.424009	0.415199	0.981948	0.138969	0.507803	0.283455	0.355728	0.388763	0.825867	0.616684	0.565036	0.585674	0.455277	0.547911	0.91648	0.182718	0.497278	0.285178	0.810484	0.502329	0.582792	0.420896	0.464151	0.773305	0.0885293	0.21767	0.714843	0.649863	0.32928	0.729897	0.35322	0.562272
anxiety	0.282355	0.583467	0.0881651	0.460265	0.845136	0.0196861	0.76736	0.480529	0.89478	0.0740517	0.274022	0.378008	0.431407	0.383576	0.263396	0.367666	0.625399	0.267072	0.952569	0.841047	0.569017	0.769673	0.202229	0.551988	0.827886	0.544139	0.427205	0.347229	0.69244	0.393583	0.985202	0.868567	0.194515	0.966026	0.281706	0.533448	0.570315	0.482962	0.736704	0.947764	0.0465557	0.129034	0.0995598	0.787966	0.682289	0.423565	0.838338	0.54444	0.338133
psychosis	0.677851	0.962626	0.76942	0.269554	0.947755	0.592742	0.199496	0.48143	0.992896	0.978032	0.97421	0.42844	0.944774	0.714739	0.560886	0.897774	0.440349	0.639469	0.0223843	0.992464	0.542461	0.559906	0.177463	0.766168	0.48003	0.0259628	0.692926	0.232005	0.856007	0.875541	0.711909	0.524978	0.632053	0.930158	0.162202	0.222197	0.270798	0.215313	0.17333	0.281068	0.69604	0.309793	0.970052	0.925474	0.677625	0.806696	0.714185	0.397354	0.0537931
other	0.587982	0.834976	0.455579	0.310013	0.732669	0.498915	0.50532	0.0418901	0.251903	0.644776	0.652491	0.324331	0.882269	0.219047	0.839379	0.791011	0.679324	0.195853	0.162493	0.470969	0.681943	0.937262	0.150177	0.602083	0.151477	0.485178	0.522336	0.401938	0.345599	0.208192	0.854146	0.925389	0.798096	0.144259	0.943015	0.0119854	0.418701	0.689605	0.959881	0.350625	0.724078	0.0295445	0.0408419	0.532263	0.426268	0.745575	0.2251	0.794484	0.703965
prostate disease	5.85592e-06	0.000459263	0.000171294	0.062313	1.9553e-08	2.41807e-17	7.81513e-27	0.151735	0.977532	0.000114579	0.170616	0.886797	0.407914	0.19072	5.35864e-05	0.0110698	0.266125	0.535106	0.169413	0.407585	0.694221	0.512383	0.748088	0.39028	0.523775	0.734017	0.921683	0.167328	0.402107	0.75845	0.00848418	0.127223	0.041049	0.0132043	0.0373186	0.00662728	0.581168	0.72465	0.00208846	0.302598	0.511408	0.636382	0.531418	0.999158	0.715767	0.593154	0.863474	0.778931	0.994585
infectious disease	0.678438	0.353108	0.203894	0.586743	0.683624	0.851801	0.316428	0.276391	0.795561	0.18511	0.534261	0.748691	0.479896	0.850574	0.98769	0.298592	0.783489	0.338418	0.857797	0.611771	0.478979	0.101677	0.374221	0.000587006	0.139885	0.0373554	0.857181	0.0856149	0.639066	0.532593	0.735801	0.379579	0.935507	0.455794	0.90447	0.26205	0.867779	0.725218	0.589313	0.652625	0.124586	0.237042	0.606697	0.900187	0.754939	0.947909	0.158412	0.24154	0.606634
[truncated: 264 more columns]

## Sheet: Table S4
Table S4. Linear regression results for fruit consumption. CpG sites with a P < 0.01 reported.
	logFC	AveExpr	t	P.Value	adj.P.Val	B	cpg	chr	cpg_loc	gene	gene_loc	dist
cg02211433	0.000236696	0.0240315	6.89715	7.27449e-12	2.38074e-06	10.8743	cg02211433	16	71496082	ZNF19	71507975	11893
cg11643285	0.000276606	0.860963	5.66538	1.69964e-08	0.00278123	3.29734	cg11643285	3	16411667	RFTN1	16357351	54316
cg15973528	0.000136776	0.935475	5.31656	1.18662e-07	0.0129449	1.41191	cg15973528	14	102482817	DYNC1H1	102430864	51953
cg10335543	0.000155839	0.116291	5.26026	1.60675e-07	0.0131461	1.11848	cg10335543	14	102829157	TECPR2	102829248	91
cg20926353	0.000438032	0.348613	5.07264	4.31943e-07	0.0251172	0.16253	cg20926353	9	84303358	LOC101927502	84304627	1269
cg12949927	0.000357023	0.782886	5.06028	4.60483e-07	0.0251172	0.100758	cg12949927	7	64298676	ZNF138	64254765	43911
cg26047920	-0.000279198	0.0401069	-4.98316	6.84321e-07	0.0313831	-0.28148	cg26047920	5	141303242	KIAA0141	141303384	142
cg18156845	-0.000201305	0.915363	-4.96072	7.67144e-07	0.0313831	-0.391641	cg18156845	17	11985185	MIR744	11985215	30
cg11955727	0.000355821	0.765353	4.91006	9.91138e-07	0.0351033	-0.638531	cg11955727	2	84105546	FUNDC2P2	84517805	412259
cg20291779	-0.000101535	0.038737	-4.89434	1.0726e-06	0.0351033	-0.714622	cg20291779	22	19958201	ARVCF	19957401	800
cg04440125	0.000159751	0.122257	4.77765	1.91441e-06	0.0569575	-1.27214	cg04440125	10	49813434	ARHGAP22	49782317	31117
cg12515517	-0.000178439	0.816738	-4.74842	2.20901e-06	0.0602455	-1.40974	cg12515517	15	68804378	CORO2B	68810711	6333
cg20917083	-8.79337e-05	0.0660858	-4.62073	4.09008e-06	0.102967	-2.00119	cg20917083	12	15114233	PDE6H	15125955	11722
cg22501294	0.00021659	0.0424868	4.54931	5.73437e-06	0.129897	-2.3251	cg22501294	18	48557509	SMAD4	48556582	927
cg06330558	0.000200077	0.843008	4.54132	5.95361e-06	0.129897	-2.36104	cg06330558	11	9068984	SCUBE2	9041046	27938
cg04190002	0.000160413	0.382713	4.45982	8.69937e-06	0.177941	-2.72404	cg04190002	22	51113604	SHANK3	51113069	535
cg06650256	-0.000264732	0.204541	-4.41892	1.04987e-05	0.202009	-2.90378	cg06650256	17	72527724	CD300C	72537204	9480
cg26832686	-0.00012845	0.94023	-4.39138	1.1905e-05	0.202009	-3.02388	cg26832686	16	69958189	WWP2	69958885	696
cg07243366	0.000339517	0.61055	4.38024	1.25234e-05	0.202009	-3.07226	cg07243366	12	19729703	AEBP2	19593514	136189
cg26697605	-0.000283476	0.342755	-4.33032	1.56922e-05	0.202009	-3.28756	cg26697605	7	1850801	MAD1L1	1855427	4626
cg07740693	8.94681e-05	0.0326547	4.32754	1.58895e-05	0.202009	-3.29949	cg07740693	6	41339616	NCR2	41303527	36089
cg19324313	-0.000238206	0.823733	-4.31303	1.69585e-05	0.202009	-3.36159	cg19324313	1	14032204	PRDM2	14031349	855
cg04874239	0.000162564	0.0391594	4.3076	1.73759e-05	0.202009	-3.38478	cg04874239	12	53004326	KRT73-AS1	53003634	692
cg24693635	-0.00018111	0.705765	-4.30229	1.77934e-05	0.202009	-3.40742	cg24693635	1	5968728	NPHP4	5922867	45861
cg11809157	7.65205e-05	0.066554	4.28446	1.92667e-05	0.202009	-3.48326	cg11809157	19	47734715	MIR3191	47730200	4515
cg18102575	0.000100843	0.0244988	4.2825	1.94351e-05	0.202009	-3.49156	cg18102575	5	173472717	HMP19	173472606	111
cg06181187	-0.00052684	0.773439	-4.27638	1.99719e-05	0.202009	-3.51753	cg06181187	2	209010896	CRYGB	209007296	3600
cg18454218	-0.000280577	0.545239	-4.27508	2.00877e-05	0.202009	-3.52304	cg18454218	18	55293492	LOC100505549	55297533	4041
cg09308608	-8.08461e-05	0.0434478	-4.27092	2.0462e-05	0.202009	-3.54063	cg09308608	16	8962727	CARHSP1	8946798	15929
cg10338338	-0.000301124	0.188665	-4.27032	2.05164e-05	0.202009	-3.54316	cg10338338	12	8088931	SLC2A3	8071823	17108
cg07458712	-0.000193092	0.24502	-4.26097	2.13856e-05	0.202009	-3.5827	cg07458712	4	1769731	FGFR3	1795038	25307
cg02920216	-0.000510486	0.427018	-4.25961	2.15145e-05	0.202009	-3.58842	cg02920216	21	19616939	CHODL	19617149	210
cg01230207	0.000182519	0.887661	4.25924	2.15499e-05	0.202009	-3.58999	cg01230207	19	54107821	LOC284379	54102884	4937
cg03098361	-7.60889e-05	0.0412025	-4.24669	2.27802e-05	0.202009	-3.64287	cg03098361	7	73668406	RFC2	73645831	22575
cg19089711	0.000206873	0.917455	4.24587	2.28622e-05	0.202009	-3.6463	cg19089711	2	139279639	SPOPL	139259349	20290
cg04724489	-0.000109364	0.85327	-4.2438	2.30727e-05	0.202009	-3.65503	cg04724489	7	127725176	MIR593	127721912	3264
cg07091220	0.000503557	0.466193	4.24309	2.31455e-05	0.202009	-3.65803	cg07091220	4	146752115	ZNF827	146678778	73337
cg20837626	-0.000170972	0.235086	-4.24007	2.34555e-05	0.202009	-3.6707	cg20837626	2	54195596	ACYP2	54198239	2643
cg08367465	-0.000183287	0.797554	-4.23166	2.43408e-05	0.204258	-3.70598	cg08367465	17	79687612	SLC25A10	79679265	8347
cg08167706	0.000134861	0.0672592	4.20608	2.72361e-05	0.218008	-3.81296	cg08167706	7	134144106	AKR1B1	134127101	17005
cg18038625	0.000433975	0.82811	4.20201	2.77249e-05	0.218008	-3.82989	cg18038625	10	15017145	LOC105376430	15014562	2583
cg09220050	0.000236942	0.178219	4.19758	2.82678e-05	0.218008	-3.84834	cg09220050	20	48770642	LINC01273	48789106	18464
cg09232103	0.00017716	0.903718	4.19455	2.8644e-05	0.218008	-3.86092	cg09232103	3	94656226	LINC00879	94657106	880
cg07448679	0.000157019	0.918366	4.174	3.133e-05	0.233032	-3.94617	cg07448679	16	13520827	ERCC4	14014013	493186
cg20123298	-0.000296685	0.742151	-4.16491	3.25912e-05	0.237026	-3.9837	cg20123298	9	98491593	LINC00476	98568369	76776
cg21812476	-0.000179259	0.858449	-4.1311	3.77258e-05	0.263544	-4.12275	cg21812476	1	53990555	GLIS1	53971905	18650
cg06587969	6.39291e-05	0.0400036	4.13005	3.7897e-05	0.263544	-4.12705	cg06587969	17	7591899	WRAP53	7591666	233
cg04035553	-0.00111777	0.422094	-4.12546	3.86532e-05	0.263544	-4.14582	cg04035553	8	143757498	PSCA	143761873	4375
cg26180612	4.99463e-05	0.00997599	4.11914	3.97189e-05	0.265283	-4.17166	cg26180612	14	24740941	RABGGTA	24734743	6198
cg04831728	6.863e-05	0.982663	4.10988	4.13306e-05	0.270398	-4.20943	cg04831728	16	1437752	UNKL	1448305	10553
cg10390762	0.000105687	0.927561	4.10448	4.22985e-05	0.270398	-4.23141	cg10390762	6	33877440	MIR7159	33866911	10529
cg04822018	0.000191992	0.0912243	4.10084	4.29633e-05	0.270398	-4.24622	cg04822018	17	34959680	MRM1	34958024	1656
cg08656326	0.000245679	0.202138	4.0922	4.45799e-05	0.275278	-4.28129	cg08656326	9	84304414	LOC101927502	84304627	213
cg22209624	0.00013942	0.0936294	4.06788	4.94512e-05	0.284099	-4.3797	cg22209624	1	210406738	SERTAD4	210406194	544
cg12103628	-0.000158	0.916813	-4.06229	5.06393e-05	0.284099	-4.40222	cg12103628	10	128600089	DOCK1	128593977	6112
cg25399352	0.000380789	0.257073	4.06139	5.08345e-05	0.284099	-4.40587	cg25399352	12	114837572	TBX5-AS1	114845999	8427
cg25429719	-0.000745457	0.388171	-4.06069	5.09843e-05	0.284099	-4.40866	cg25429719	2	208989324	CRYGD	208986330	2994
cg20999167	-0.000192826	0.492135	-4.05898	5.13554e-05	0.284099	-4.41554	cg20999167	21	44869682	LINC00319	44869903	221
cg10047755	0.000417814	0.772921	4.05402	5.24485e-05	0.284099	-4.43552	cg10047755	22	19751776	TBX1	19744225	7551
cg00790835	-0.000157464	0.835685	-4.04329	5.48865e-05	0.284099	-4.4786	cg00790835	14	73029443	MIR7843	72983527	45916
cg04227701	-6.12404e-05	0.0140589	-4.03324	5.72657e-05	0.284099	-4.51883	cg04227701	14	23451965	C14orf93	23456109	4144
cg02548606	-8.20938e-05	0.0617127	-4.03125	5.77487e-05	0.284099	-4.52679	cg02548606	15	77363299	TSPAN3	77336359	26940
cg07285953	0.000141086	0.854853	4.02867	5.83813e-05	0.284099	-4.53712	cg07285953	17	27572551	CRYBA1	27573874	1323
cg03911306	0.000364545	0.833379	4.02707	5.87766e-05	0.284099	-4.54352	cg03911306	3	16648294	DAZL	16628300	19994
cg21827986	-0.000438815	0.603055	-4.02504	5.92809e-05	0.284099	-4.55161	cg21827986	14	105176581	ADSSL1	105190533	13952
cg07028951	0.000120917	0.0694628	4.01623	6.15204e-05	0.284099	-4.58675	cg07028951	13	28712050	PAN3	28712642	592
cg24315833	0.000322035	0.470529	4.0115	6.2754e-05	0.284099	-4.60556	cg24315833	4	166200821	GK3P	166198943	1878
cg20296532	0.000324402	0.727347	4.00968	6.32354e-05	0.284099	-4.6128	cg20296532	2	120282272	CFAP221	120302007	19735
cg20358313	-0.000189919	0.877979	-4.00705	6.39373e-05	0.284099	-4.62326	cg20358313	7	21260496	SP4	21467651	207155
cg13563728	0.000164403	0.0954726	4.00479	6.45472e-05	0.284099	-4.63226	cg13563728	9	101019042	MIR6854	100991430	27612
cg13771313	-0.000633565	0.44524	-4.00136	6.54804e-05	0.284099	-4.64585	cg13771313	11	72533295	ATG16L2	72525450	7845
cg26518327	-7.53601e-05	0.966993	-4.00038	6.57514e-05	0.284099	-4.64976	cg26518327	12	74565563	LOC100507377	74526955	38608
cg19503249	0.000690411	0.748921	3.99981	6.5909e-05	0.284099	-4.65203	cg19503249	1	248300479	OR2M5	248308449	7970
cg02011981	-0.000180961	0.935677	-3.99664	6.67888e-05	0.284099	-4.66459	cg02011981	11	70256681	CTTN	70244611	12070
cg24599065	0.000401742	0.193753	3.99522	6.71877e-05	0.284099	-4.67023	cg24599065	2	202093848	CASP8	202098165	4317
cg16561487	-0.000163523	0.862278	-3.99449	6.73908e-05	0.284099	-4.67309	cg16561487	22	19720963	GP1BB	19711065	9898
cg00243922	0.000219668	0.0434907	3.99409	6.7505e-05	0.284099	-4.67469	cg00243922	2	32502781	YIPF4	32502957	176
cg03413810	0.000125013	0.907092	3.98974	6.87428e-05	0.284099	-4.6919	cg03413810	19	1816254	MIR1909	1816157	97
cg18755728	0.000112591	0.0674636	3.9874	6.94203e-05	0.284099	-4.70119	cg18755728	13	67803895	PCDH9	67798638	5257
cg14732815	0.000166697	0.843526	3.98482	7.01715e-05	0.284099	-4.71138	cg14732815	6	41419370	LINC01276	41470181	50811
cg03294491	0.000257798	0.180337	3.98433	7.03147e-05	0.284099	-4.71331	cg03294491	18	45458243	ZBTB7C	45553638	95395
cg26879538	0.000177742	0.528061	3.98119	7.1243e-05	0.28434	-4.72572	cg26879538	6	30014916	ZNRD1ASP	30022377	7461
cg26671988	-0.00045093	0.645184	-3.97362	7.35263e-05	0.288209	-4.75559	cg26671988	5	102089760	PAM	102090486	726
cg05328960	-6.40705e-05	0.0243598	-3.97045	7.45028e-05	0.288209	-4.76808	cg05328960	16	57278875	ARL2BP	57279037	162
cg05764121	-0.000123372	0.91887	-3.96842	7.51351e-05	0.288209	-4.77607	cg05764121	6	5082456	PPP1R3G	5085719	3263
cg22235727	-0.000134632	0.173154	-3.96403	7.65176e-05	0.288209	-4.79333	cg22235727	16	89043281	LOC100129697	89006444	36837
cg07782630	-8.61187e-05	0.0503152	-3.96373	7.66158e-05	0.288209	-4.79454	cg07782630	9	119449545	TRIM32	119449580	35
cg27492102	-0.000490581	0.616301	-3.96069	7.75868e-05	0.288545	-4.80646	cg27492102	13	26759970	RNF6	26786904	26934
cg05916700	-0.000209823	0.91134	-3.95751	7.86194e-05	0.2891	-4.81897	cg05916700	12	93130344	PLEKHG7	93130264	80
cg23715559	-6.56749e-05	0.0473572	-3.95178	8.05104e-05	0.292764	-4.84146	cg23715559	11	3819094	PGAP2	3819048	46
cg14166788	-0.000202615	0.93804	-3.94527	8.27098e-05	0.293507	-4.86695	cg14166788	9	98515469	LINC00476	98568369	52900
cg16998718	-0.000126824	0.089774	-3.94347	8.33262e-05	0.293507	-4.87398	cg16998718	8	19674847	INTS10	19674917	70
cg20849127	0.000108691	0.937409	3.93991	8.45638e-05	0.293507	-4.88792	cg20849127	3	127788573	RUVBL1	127783627	4946
cg24494412	8.13915e-05	0.0451365	3.9346	8.64398e-05	0.293507	-4.90867	cg24494412	17	7137978	PHF23	7138346	368
cg10959664	-0.00016397	0.933306	-3.93411	8.66131e-05	0.293507	-4.91056	cg10959664	13	98979676	MIR3170	98860777	118899
cg13671198	0.000272118	0.940605	3.93309	8.69792e-05	0.293507	-4.91455	cg13671198	9	128524817	PBX3	128510477	14340
cg04283330	0.000129642	0.93234	3.93072	8.78335e-05	0.293507	-4.9238	cg04283330	6	167833940	LOC105378127	167871476	37536
cg27225130	-0.000216761	0.738031	-3.92678	8.92718e-05	0.293507	-4.93915	cg27225130	1	208218009	PLXNA2	208195587	22422
cg00696763	9.37264e-05	0.931965	3.92553	8.97323e-05	0.293507	-4.94402	cg00696763	20	25602213	ZNF337-AS1	25604680	2467
cg13935548	-0.000168902	0.889716	-3.92259	9.08262e-05	0.293507	-4.95547	cg13935548	9	136783765	LINC00094	136890560	106795
cg16540442	0.000115921	0.895107	3.92171	9.11555e-05	0.293507	-4.95889	cg16540442	5	140053369	HARS	140053488	119
cg20786706	-0.000254464	0.93386	-3.91919	9.21047e-05	0.293507	-4.96869	cg20786706	6	3782190	PXDC1	3722835	59355
cg10721450	-5.10525e-05	0.0335824	-3.91849	9.23734e-05	0.293507	-4.97144	cg10721450	10	112678769	SHOC2	112679127	358
cg00122683	0.00015649	0.947162	3.91311	9.44358e-05	0.2943	-4.99231	cg00122683	6	160510345	LOC729603	160514113	3768
cg27346937	0.000229411	0.431692	3.911	9.52603e-05	0.2943	-5.00052	cg27346937	5	252634	HRAT5	269670	17036
cg04148095	-0.000116727	0.912514	-3.90916	9.59834e-05	0.2943	-5.00767	cg04148095	11	6232699	FAM160A2	6232563	136
cg08322528	6.60737e-05	0.0695144	3.90443	9.78641e-05	0.2943	-5.02601	cg08322528	2	201981135	CFLAR	201980876	259
cg07430967	0.000405699	0.197948	3.90398	9.80425e-05	0.2943	-5.02773	cg07430967	17	72954350	HID1	72946838	7512
cg16895170	-0.000107815	0.0303082	-3.89674	0.000100994	0.2943	-5.05576	cg16895170	12	56511835	ZC3H10	56512003	168
cg15704662	0.000428645	0.543037	3.89395	0.000102153	0.2943	-5.06653	cg15704662	8	128388831	CCAT2	128412643	23812
cg14789121	-0.00036668	0.679064	-3.89128	0.000103277	0.2943	-5.07687	cg14789121	3	13675521	SNORA93	13659880	15641
cg11074615	0.000286205	0.902319	3.88922	0.000104148	0.2943	-5.0848	cg11074615	10	52976168	MIR605	53059332	83164
cg02981853	-0.000128563	0.883158	-3.88918	0.000104167	0.2943	-5.08497	cg02981853	19	7445850	ARHGEF18	7459998	14148
cg18495118	0.000119971	0.849834	3.88856	0.000104431	0.2943	-5.08737	cg18495118	5	176836535	F12	176829138	7397
cg02399233	8.29654e-05	0.969027	3.88792	0.000104703	0.2943	-5.08982	cg02399233	11	71201915	MIR6754	71184548	17367
cg18222590	-0.000252073	0.687519	-3.8869	0.00010514	0.2943	-5.09375	cg18222590	1	204290972	LINC00628	204337557	46585
cg26061357	0.000120806	0.0921676	3.88556	0.000105716	0.2943	-5.09892	cg26061357	7	150969275	SMARCD3	150936058	33217
cg07837717	0.000128328	0.109392	3.88465	0.000106112	0.2943	-5.10244	cg07837717	19	2841006	ZNF555	2841432	426
cg24944117	0.000119741	0.938007	3.88171	0.000107392	0.295001	-5.11377	cg24944117	7	98098120	NPTX2	98246596	148476
cg05598539	-6.82056e-05	0.0397508	-3.87815	0.000108964	0.295001	-5.12749	cg05598539	7	128695331	TPI1P2	128695276	55
cg06939851	0.000686225	0.491711	3.87791	0.000109069	0.295001	-5.1284	cg06939851	1	226112534	MIR6741	226109779	2755
cg15324723	0.000198239	0.945523	3.87178	0.000111827	0.297342	-5.15198	cg15324723	8	100811462	COX6C	100890222	78760
cg12759166	-0.000226471	0.740777	-3.87173	0.000111849	0.297342	-5.15217	cg12759166	18	77373718	LOC284241	77398927	25209
cg24631450	0.000105997	0.0899285	3.86934	0.000112942	0.297342	-5.16135	cg24631450	2	234262952	DGKD	234263152	200
cg25699121	5.36572e-05	0.0194108	3.86547	0.000114732	0.297342	-5.17619	cg25699121	15	91537812	VPS33B	91541645	3833
cg10830310	8.46197e-05	0.935898	3.86508	0.000114915	0.297342	-5.17769	cg10830310	1	6653941	KLHL21	6650783	3158
cg16763443	0.000564735	0.481099	3.86407	0.000115385	0.297342	-5.18155	cg16763443	14	38080240	TTC6	38064403	15837
cg20999102	-0.000110824	0.908214	-3.86166	0.000116523	0.297929	-5.19081	cg20999102	18	77516008	CTDP1	77441429	74579
cg17166812	0.000125521	0.278933	3.85509	0.000119669	0.303598	-5.21595	cg17166812	1	161169574	NDUFS2	161169104	470
cg06168875	0.000114073	0.926978	3.85113	0.000121607	0.305229	-5.23111	cg06168875	19	13988438	NANOS3	13988062	376
cg03640531	7.65792e-05	0.0493024	3.84998	0.000122177	0.305229	-5.23552	cg03640531	3	122512442	DIRC2	122513900	1458
cg14260522	0.000490839	0.128955	3.84679	0.000123761	0.306846	-5.24768	cg14260522	7	72935677	BCL7B	72950682	15005
cg08605991	-0.000409656	0.866561	-3.84405	0.000125144	0.30794	-5.25816	cg08605991	13	46426238	SIAH3	46354415	71823
cg21806242	-0.000454644	0.761551	-3.84217	0.000126099	0.307974	-5.26533	cg21806242	11	72532891	ATG16L2	72525450	7441
cg10182531	-7.91071e-05	0.0288398	-3.83708	0.000128715	0.312035	-5.2847	cg10182531	6	30585801	MRPS18B	30585485	316
cg21545952	-0.000133952	0.872374	-3.83268	0.000131025	0.313664	-5.30147	cg21545952	22	18925277	PRODH	18900286	24991
cg10160630	-0.000180036	0.643962	-3.83063	0.00013211	0.313664	-5.30925	cg10160630	11	64789409	MIR6879	64785976	3433
cg23412136	-5.05633e-05	0.0223007	-3.82995	0.000132473	0.313664	-5.31184	cg23412136	2	179345022	PLEKHA3	179345198	176
cg25356886	-0.000429007	0.561134	-3.82707	0.000134021	0.313664	-5.32279	cg25356886	2	208988967	CRYGD	208986330	2637
cg12081645	0.000324652	0.306758	3.82634	0.000134416	0.313664	-5.32557	cg12081645	4	157920476	GLRB	157997276	76800
cg06061257	0.00100498	0.609291	3.82501	0.000135137	0.313664	-5.33062	cg06061257	17	71361901	SDK2	71330522	31379
cg08797598	-0.000100829	0.929599	-3.81965	0.000138082	0.316997	-5.35094	cg08797598	7	4751611	FOXK1	4721929	29682
cg15294150	-0.000283957	0.541499	-3.81865	0.000138639	0.316997	-5.35473	cg15294150	18	33527137	MIR3929	33514050	13087
cg21656520	-7.22606e-05	0.0424672	-3.81387	0.000141327	0.316997	-5.37284	cg21656520	2	210867290	RPE	210867288	2
cg09745087	-0.000113352	0.0694748	-3.812	0.000142396	0.316997	-5.37994	cg09745087	2	112656917	MERTK	112656190	727
cg23241772	0.000103995	0.941112	3.80726	0.000145129	0.316997	-5.39786	cg23241772	13	114861875	RASA3	114747193	114682
cg20382344	-7.51553e-05	0.979177	-3.80548	0.00014617	0.316997	-5.4046	cg20382344	1	204587945	LRRN2	204586302	1643
cg08492912	-0.00047046	0.231677	-3.80452	0.000146734	0.316997	-5.40822	cg08492912	16	764759	METRN	765172	413
cg00121045	-0.000246721	0.377163	-3.80173	0.000148382	0.316997	-5.41875	cg00121045	16	1416053	UNKL	1413205	2848
cg27592868	-0.000125759	0.0670767	-3.80136	0.000148601	0.316997	-5.42014	cg27592868	17	36760898	EPOP	36827958	67060
cg07999508	0.000220618	0.934784	3.80132	0.000148625	0.316997	-5.42029	cg07999508	21	42797488	MX1	42797957	469
cg19285688	-0.000116481	0.0580424	-3.79923	0.000149875	0.316997	-5.42818	cg19285688	4	80994605	ANTXR2	80898661	95944
cg11826008	-0.000273321	0.323064	-3.7981	0.000150551	0.316997	-5.43242	cg11826008	20	34249284	NFS1	34256609	7325
cg16650026	-9.9647e-05	0.937078	-3.79803	0.000150598	0.316997	-5.43272	cg16650026	1	1969334	LOC105378591	1980639	11305
cg16884295	0.000118424	0.650967	3.79787	0.000150689	0.316997	-5.43329	cg16884295	22	21018314	POM121L4P	21043842	25528
cg02160807	0.00014683	0.941226	3.79719	0.000151102	0.316997	-5.43587	cg02160807	7	71205692	CALN1	71244475	38783
cg14028856	-0.000243232	0.388423	-3.79149	0.000154583	0.322233	-5.45732	cg14028856	1	41845592	LOC101929901	41840675	4917
cg19722671	-0.00011395	0.904101	-3.78629	0.00015783	0.326919	-5.4769	cg19722671	8	1404197	DLGAP2	1449531	45334
cg07556119	-8.8415e-05	0.0310469	-3.78258	0.000160185	0.328451	-5.49085	cg07556119	14	57736365	AP5M1	57735605	760
cg04088932	-0.0004717	0.622777	-3.77855	0.000162778	0.328451	-5.50597	cg04088932	2	235953856	SH3BP4	235860627	93229
cg18086594	0.00012598	0.133115	3.77812	0.000163056	0.328451	-5.50758	cg18086594	3	44803244	KIF15	44803208	36
cg25019961	0.000205418	0.910078	3.77546	0.00016479	0.328451	-5.51754	cg25019961	12	66996175	GRIP1	66741210	254965
cg06762176	0.000234495	0.265242	3.77389	0.000165826	0.328451	-5.52345	cg06762176	7	38398839	TRG-AS1	38381177	17662
cg20929811	-0.000100022	0.951876	-3.77304	0.000166386	0.328451	-5.52661	cg20929811	3	52516414	STAB1	52529355	12941
cg22999864	0.000270337	0.758288	3.77278	0.00016656	0.328451	-5.5276	cg22999864	6	109118918	LINC00222	109072856	46062
cg19728051	-0.000286323	0.745895	-3.77081	0.00016787	0.328451	-5.53498	cg19728051	1	31328091	SDC3	31342312	14221
cg06217267	0.000129387	0.884727	3.76843	0.000169467	0.328451	-5.54389	cg06217267	4	89582323	NAP1L5	89617063	34740
cg11465943	-0.000207646	0.641267	-3.76656	0.000170727	0.328451	-5.55086	cg11465943	11	60833378	CD5	60861434	28056
cg05038288	0.000130728	0.856068	3.76635	0.000170872	0.328451	-5.55166	cg05038288	17	41800491	SOST	41831098	30607
cg01617018	8.95731e-05	0.941053	3.76598	0.00017112	0.328451	-5.55303	cg01617018	16	30116135	GDPD3	30116130	5
cg05364411	0.000129384	0.218712	3.76525	0.000171616	0.328451	-5.55575	cg05364411	17	37183206	LINC02079	37182967	239
cg00095870	0.000113058	0.926976	3.76378	0.000172625	0.328462	-5.56127	cg00095870	19	1119388	SBNO2	1107632	11756
cg20682326	-0.000453825	0.38105	-3.75927	0.000175739	0.332454	-5.5781	cg20682326	7	100844173	PLOD3	100849257	5084
cg26398691	0.000250273	0.682635	3.75721	0.000177183	0.332947	-5.5858	cg26398691	14	99176473	C14orf177	99177949	1476
cg05406954	-0.000112886	0.109765	-3.756	0.000178035	0.332947	-5.59031	cg05406954	3	52280124	PPM1M	52280185	61
cg08436313	-0.000107354	0.0964559	-3.7524	0.000180594	0.334588	-5.60375	cg08436313	10	90967700	CH25H	90965693	2007
cg04571742	4.40591e-05	0.0129429	3.75013	0.000182222	0.334588	-5.61219	cg04571742	3	51534000	RAD54L2	51572698	38698
cg25777714	-0.000196994	0.794605	-3.74948	0.000182693	0.334588	-5.61462	cg25777714	19	4102976	MAP2K2	4090319	12657
cg24423329	-0.000223878	0.814329	-3.74905	0.000183002	0.334588	-5.61621	cg24423329	10	133845826	JAKMIP3	133879470	33644
cg21024835	0.000108892	0.937989	3.74729	0.000184277	0.334892	-5.62274	cg21024835	7	157370851	MIR153-2	157367027	3824
cg05170671	-0.000225285	0.936503	-3.74499	0.000185962	0.334892	-5.63131	cg05170671	6	164393586	LOC102724152	164085397	308189
cg06114556	0.000631913	0.543526	3.74282	0.000187564	0.334892	-5.63937	cg06114556	7	47541543	SNORD151	47504317	37226
cg20574381	0.000186263	0.891826	3.74149	0.000188551	0.334892	-5.64431	cg20574381	11	8755051	LOC102724784	8790324	35273
cg22472411	6.45951e-05	0.0331621	3.73943	0.00019009	0.334892	-5.65196	cg22472411	19	14247481	LOC100507373	14247963	482
cg01222719	-0.000286139	0.826848	-3.73937	0.000190139	0.334892	-5.6522	cg01222719	9	98276640	LOC100507346	98225890	50750
cg00477365	-0.000263324	0.857582	-3.73911	0.00019033	0.334892	-5.65315	cg00477365	11	64937060	SPDYC	64937706	646
cg04166618	0.000154829	0.263503	3.73587	0.000192785	0.336801	-5.6652	cg04166618	2	239140340	LOC643387	239140326	14
cg05044843	-0.000109193	0.893865	-3.73213	0.000195649	0.336801	-5.67907	cg05044843	18	11822039	CHMP1B	11851388	29349
cg22500428	9.43287e-05	0.0408777	3.73174	0.000195949	0.336801	-5.68051	cg22500428	12	4381882	CCND2	4382901	1019
cg07321536	0.000208976	0.452268	3.7306	0.00019683	0.336801	-5.68472	cg07321536	4	39459897	LIAS	39460643	746
cg16520796	-0.000281286	0.834473	-3.73006	0.000197244	0.336801	-5.68671	cg16520796	16	75964393	TERF2IP	75681634	282759
cg14778264	0.000243769	0.902615	3.72899	0.000198078	0.336801	-5.69067	cg14778264	8	2179411	MIR7160	2024668	154743
cg03581421	-4.88391e-05	0.0322858	-3.72708	0.000199575	0.336801	-5.69775	cg03581421	20	49548197	ADNP-AS1	49547520	677
cg15501219	0.000275848	0.433614	3.72676	0.000199825	0.336801	-5.69893	cg15501219	3	44375962	TCAIM	44379610	3648
cg13701509	-0.000186248	0.65766	-3.72384	0.000202136	0.336801	-5.70974	cg13701509	5	170833685	FGF18	170846666	12981
cg10277912	0.000240271	0.570705	3.72379	0.000202178	0.336801	-5.70993	cg10277912	17	7216033	GPS2	7215977	56
cg16573178	9.56404e-05	0.0458771	3.72226	0.000203398	0.336801	-5.71559	cg16573178	1	49242519	BEND5	49193194	49325
cg09102835	-6.50668e-05	0.0229851	-3.7218	0.000203765	0.336801	-5.71728	cg09102835	17	37617702	CDK12	37617763	61
cg18875351	0.000515736	0.265274	3.72022	0.000205034	0.337196	-5.72312	cg18875351	10	49812686	ARHGAP22	49782317	30369
cg01348570	-0.000121347	0.112236	-3.71864	0.000206314	0.337604	-5.72897	cg01348570	4	68566604	UBA6-AS1	68566995	391
cg08316365	-0.000226875	0.844715	-3.71255	0.000211301	0.343938	-5.75142	cg08316365	12	102512153	PARPBP	102513948	1795
cg22778790	7.47156e-05	0.0527813	3.71136	0.000212286	0.343938	-5.7558	cg22778790	14	64761409	TEX21P	64812190	50781
cg06801252	0.000120019	0.87787	3.70754	0.000215493	0.345755	-5.76989	cg06801252	20	25570529	NANP	25593572	23043
cg19374752	0.000170823	0.459128	3.70751	0.000215521	0.345755	-5.77001	cg19374752	12	52404151	GRASP	52404275	124
cg08431893	0.000864871	0.611147	3.70244	0.000219838	0.349736	-5.78865	cg08431893	21	44864600	LINC00319	44869903	5303
cg04326023	0.000274726	0.763602	3.69792	0.000223757	0.349736	-5.80525	cg04326023	17	8295737	RNF222	8294022	1715
cg01518790	-0.000248303	0.819861	-3.69776	0.000223901	0.349736	-5.80585	cg01518790	20	9823348	LOC101929371	9966980	143632
cg11490805	-0.000563627	0.768175	-3.69635	0.000225138	0.349736	-5.81103	cg11490805	5	3226466	LINC01377	3177948	48518
cg19432362	-0.000465519	0.810153	-3.69443	0.000226833	0.349736	-5.81807	cg19432362	13	46426263	SIAH3	46354415	71848
cg21385480	-0.000115211	0.929902	-3.69278	0.000228296	0.349736	-5.82411	cg21385480	3	66454763	LRIG1	66429220	25543
cg09033857	3.68578e-05	0.0136624	3.69256	0.000228496	0.349736	-5.82493	cg09033857	17	56429836	RNF43	56429860	24
cg26384697	-0.000484593	0.694474	-3.69185	0.000229131	0.349736	-5.82754	cg26384697	20	36528703	VSTM2L	36531498	2795
cg11390741	-0.000298369	0.750524	-3.69177	0.0002292	0.349736	-5.82782	cg11390741	3	37807702	ITGA9-AS1	37795179	12523
cg07567679	0.000153259	0.827568	3.6916	0.000229352	0.349736	-5.82845	cg07567679	15	52570612	MIR1266	52569313	1299
cg09694300	-0.00044037	0.579237	-3.69115	0.000229758	0.349736	-5.83011	cg09694300	3	159429667	IQCJ-SCHIP1-AS1	159483170	53503
cg09801687	6.99794e-05	0.0784754	3.68994	0.000230843	0.349761	-5.83453	cg09801687	1	21835424	ALPL	21835850	426
cg00147332	-0.000390241	0.344825	-3.68805	0.000232553	0.350728	-5.84146	cg00147332	15	23094174	LOC283683	23094330	156
cg25910803	-0.000149498	0.818207	-3.68654	0.000233926	0.351181	-5.84699	cg25910803	17	26732249	SLC46A1	26721660	10589
cg13041975	5.2777e-05	0.0195373	3.68531	0.000235054	0.351263	-5.85151	cg13041975	2	99952790	EIF5B	99953833	1043
cg02556954	-0.000176784	0.605523	-3.68411	0.000236155	0.351304	-5.8559	cg02556954	5	137848577	ETF1	137841781	6796
cg16510127	-9.32579e-05	0.919951	-3.68134	0.000238715	0.352098	-5.86602	cg16510127	1	156047359	LMNA	156052336	4977
cg12511310	0.000139639	0.869116	3.68033	0.000239654	0.352098	-5.86971	cg12511310	11	11629778	MIR4299	11678197	48419
cg13152856	0.000110377	0.944376	3.68005	0.000239916	0.352098	-5.87074	cg13152856	4	38691626	KLF3	38665789	25837
cg15541040	0.000953094	0.828902	3.67494	0.000244729	0.355989	-5.88939	cg15541040	2	3486749	ADI1	3501689	14940
cg04983128	0.000119287	0.909124	3.67493	0.000244743	0.355989	-5.88944	cg04983128	1	10654462	CASZ1	10696665	42203
cg16157980	0.000116419	0.0877596	3.6731	0.000246493	0.356948	-5.89613	cg16157980	13	80914654	SPRY2	80910110	4544
cg03768517	-8.75919e-05	0.0767924	-3.67135	0.000248173	0.357798	-5.9025	cg03768517	7	7607013	MIOS	7606615	398
cg22482746	-3.88911e-05	0.0220687	-3.66937	0.00025009	0.358021	-5.90973	cg22482746	1	955163	AGRN	955502	339
cg19948397	5.79812e-05	0.0129699	3.66893	0.000250516	0.358021	-5.91132	cg19948397	11	124670177	LOC100507283	124670323	146
cg06745704	5.75287e-05	0.0319421	3.66399	0.000255365	0.363364	-5.92932	cg06745704	1	27668325	SYTL1	27668482	157
cg24983716	-0.000100227	0.92883	-3.66123	0.000258113	0.365017	-5.93936	cg24983716	3	150967759	P2RY14	150929904	37855
cg07711387	-0.000323643	0.854304	-3.66058	0.000258757	0.365017	-5.9417	cg07711387	16	51529443	LINC01571	51796429	266986
cg05295023	-0.000162728	0.752961	-3.65934	0.000260011	0.365212	-5.94624	cg05295023	11	67079729	LOC100130987	67085309	5580
cg03740261	-7.74066e-05	0.931419	-3.65615	0.00026324	0.36546	-5.95782	cg03740261	8	95987723	NDUFAF6	96037202	49479
cg03163184	-0.000529697	0.318382	-3.65585	0.000263548	0.36546	-5.95892	cg03163184	12	16763147	LMO3	16701305	61842
cg14523706	-0.000331393	0.487726	-3.6545	0.000264919	0.36546	-5.96379	cg14523706	1	16347701	CLCNKA	16348485	784
cg19280364	-0.000105023	0.888346	-3.6545	0.000264926	0.36546	-5.96381	cg19280364	15	73077442	ADPGK-AS1	73075175	2267
cg04752042	0.000128128	0.196589	3.65367	0.000265771	0.36546	-5.9668	cg04752042	1	46951683	DMBX1	46972667	20984
cg27614534	0.000122641	0.895656	3.652	0.0002675	0.36603	-5.97288	cg27614534	18	56296496	SNORA108	56267851	28645
cg06740897	-0.000103729	0.0557311	-3.65022	0.000269346	0.36603	-5.97934	cg06740897	17	46124821	NFE2L1	46125666	845
cg10738041	0.000141271	0.857562	3.64801	0.000271654	0.36603	-5.98734	cg10738041	2	27991264	MRPL33	27994583	3319
cg18185596	0.00016935	0.872374	3.64794	0.00027173	0.36603	-5.9876	cg18185596	1	195023534	KCNT2	196194909	1171375
cg08605301	0.000486701	0.515159	3.64641	0.000273338	0.36603	-5.99313	cg08605301	7	29924135	SCRN1	29959718	35583
cg17009808	0.000123381	0.047957	3.64604	0.000273726	0.36603	-5.99447	cg17009808	6	35772986	LHFPL5	35773070	84
cg04723436	-8.04314e-05	0.953108	-3.64528	0.000274539	0.36603	-5.99725	cg04723436	10	7985110	GATA3-AS1	8092412	107302
cg06354193	-0.000135796	0.883518	-3.64386	0.000276043	0.36603	-6.00237	cg06354193	1	3183072	MIR4251	3044538	138534
cg17737471	0.000134395	0.855867	3.64366	0.000276252	0.36603	-6.00308	cg17737471	19	16633898	CHERP	16628699	5199
cg13231501	-0.000362018	0.584448	-3.64032	0.00027984	0.3667	-6.01518	cg13231501	2	97653560	LOC101927053	97584842	68718
cg14230166	-4.33647e-05	0.0185378	-3.63936	0.000280878	0.3667	-6.01866	cg14230166	19	1020974	RNU6-2	1021520	546
cg03139228	8.25842e-05	0.939385	3.63896	0.000281314	0.3667	-6.02011	cg03139228	18	77082448	NFATC1	77155771	73323
cg22977320	9.50862e-05	0.906451	3.63487	0.000285779	0.3667	-6.03488	cg22977320	14	24619909	RNF31	24616658	3251
cg21962603	-8.92093e-05	0.0254317	-3.63462	0.000286054	0.3667	-6.03578	cg21962603	12	49583112	TUBA1A	49578577	4535
cg06038838	-0.000186326	0.911486	-3.63262	0.000288267	0.3667	-6.04301	cg06038838	5	113644194	KCNN2	113698015	53821
cg26700447	0.000946029	0.755694	3.63209	0.000288852	0.3667	-6.04491	cg26700447	11	6292511	CCKBR	6280903	11608
cg27583149	0.000110901	0.0639983	3.63146	0.000289557	0.3667	-6.04719	cg27583149	16	31105482	VKORC1	31102162	3320
cg13848035	-4.85834e-05	0.0100821	-3.63018	0.000290982	0.3667	-6.0518	cg13848035	12	56511932	ZC3H10	56512003	71
cg04111577	-0.000227333	0.926755	-3.62866	0.000292683	0.3667	-6.05726	cg04111577	11	41741897	LINC01499	41736117	5780
cg25560215	0.000235804	0.863909	3.62594	0.00029576	0.3667	-6.06706	cg25560215	11	11426039	CSNK2A3	11373488	52551
cg17636193	-7.86617e-05	0.0853733	-3.62378	0.000298232	0.3667	-6.07487	cg17636193	11	101785595	CEP126	101785745	150
cg21563049	0.000137827	0.903034	3.62276	0.000299399	0.3667	-6.07853	cg21563049	22	18386798	MICAL3	18342920	43878
cg04194947	-0.000376469	0.360972	-3.62167	0.00030066	0.3667	-6.08247	cg04194947	2	177012191	MIR10B	177015030	2839
cg12478378	0.000123464	0.0351065	3.62036	0.000302173	0.3667	-6.08717	cg12478378	6	27806352	HIST1H2BN	27806439	87
cg06730953	-0.000182294	0.950169	-3.61798	0.000304945	0.3667	-6.09573	cg06730953	3	187477229	BCL6	187439164	38065
cg13368918	-7.07838e-05	0.0538087	-3.61548	0.000307878	0.3667	-6.1047	cg13368918	13	41345569	SLC25A15	41363546	17977
cg09271279	-0.000242239	0.727131	-3.61535	0.000308032	0.3667	-6.10517	cg09271279	14	89588740	FOXN3	89622515	33775
cg07168939	-0.000236927	0.531223	-3.61364	0.000310062	0.3667	-6.11132	cg07168939	8	143763412	PSCA	143761873	1539
cg04104695	0.000173093	0.75173	3.61279	0.000311071	0.3667	-6.11437	cg04104695	5	139058749	CXXC5	139055024	3725
cg20818528	0.000202737	0.88786	3.61193	0.000312097	0.3667	-6.11745	cg20818528	17	4510743	LINC01996	4513743	3000
cg08608144	0.000143412	0.11724	3.6106	0.000313685	0.3667	-6.12221	cg08608144	3	186502430	SNORD2	186502584	154
cg18298197	0.000122609	0.914932	3.60921	0.000315367	0.3667	-6.12722	cg18298197	6	30593314	ATAT1	30594618	1304
cg12393104	9.51109e-05	0.888354	3.60737	0.000317592	0.3667	-6.1338	cg12393104	22	20233758	MIR1286	20236656	2898
cg14868222	-0.000215351	0.418393	-3.60631	0.000318882	0.3667	-6.1376	cg14868222	6	31548340	LTB	31548335	5
cg10473059	0.000214006	0.874887	3.60604	0.00031921	0.3667	-6.13857	cg10473059	7	18003093	PRPS1L1	18066399	63306
cg25914921	-0.000678418	0.267191	-3.60522	0.000320214	0.3667	-6.14151	cg25914921	7	77669867	MAGI2	77646373	23494
cg07019009	-0.000135308	0.936936	-3.60508	0.000320379	0.3667	-6.14199	cg07019009	15	102265803	LOC100128108	102277296	11493
cg12419239	0.000139703	0.905016	3.60485	0.000320669	0.3667	-6.14284	cg12419239	15	22955408	CYFIP1	22955754	346
cg01816258	0.000398445	0.829752	3.60405	0.000321647	0.3667	-6.14569	cg01816258	6	51848211	MIR206	52009146	160935
cg01903374	-8.14021e-05	0.0370548	-3.6037	0.000322079	0.3667	-6.14695	cg01903374	1	151129844	TNFAIP8L2-SCNM1	151129104	740
cg16569430	-5.4349e-05	0.0456585	-3.6026	0.000323436	0.3667	-6.15089	cg16569430	8	91658185	TMEM64	91634222	23963
cg04347477	0.00019338	0.330965	3.60064	0.000325867	0.3667	-6.1579	cg04347477	12	125002007	MIR6880	124821726	180281
cg05042492	-0.000374903	0.864544	-3.60029	0.000326298	0.3667	-6.15914	cg05042492	15	89899729	MIR9-3HG	89904809	5080
cg17997641	-0.000111182	0.941543	-3.59817	0.000328957	0.3667	-6.16674	cg17997641	4	11401872	HS3ST1	11399987	1885
cg06902558	0.000195476	0.781861	3.59734	0.000329997	0.3667	-6.1697	cg06902558	10	3141803	PFKP	3146800	4997
cg22036614	0.000208098	0.837758	3.59725	0.000330113	0.3667	-6.17003	cg22036614	12	124344196	CCDC92	124420955	76759
cg02027010	-6.37646e-05	0.0515328	-3.59659	0.00033095	0.3667	-6.1724	cg02027010	9	116163386	POLE3	116169517	6131
cg05872513	8.525e-05	0.106221	3.59597	0.000331731	0.3667	-6.17461	cg05872513	6	32811988	PSMB8-AS1	32811862	126
cg14525688	9.21579e-05	0.0575955	3.59389	0.000334368	0.3667	-6.18202	cg14525688	15	40544855	PAK6	40545378	523
cg03109209	0.00028857	0.857548	3.59363	0.000334701	0.3667	-6.18295	cg03109209	20	45313215	TP53RK	45313003	212
cg17866373	0.000167171	0.162985	3.5934	0.000335	0.3667	-6.18379	cg17866373	1	228651353	MIR4666A	228649774	1579
cg16857335	-5.89521e-05	0.0463837	-3.59297	0.000335548	0.3667	-6.18532	cg16857335	19	47633940	SAE1	47634079	139
cg03658604	0.000126986	0.951135	3.59288	0.000335654	0.3667	-6.18562	cg03658604	13	60285806	DIAPH3	60239722	46084
cg07690882	-0.000723261	0.361077	-3.59274	0.000335841	0.3667	-6.18614	cg07690882	11	128694303	KCNJ1	128707908	13605
cg21908110	-8.91235e-05	0.0357533	-3.59116	0.000337873	0.3667	-6.19178	cg21908110	3	50377755	ZMYND10	50378536	781
cg13127506	-0.000291988	0.817284	-3.59099	0.000338088	0.3667	-6.19238	cg13127506	12	123757018	CDK2AP1	123745516	11502
cg14743055	-5.75995e-05	0.0576551	-3.59084	0.00033828	0.3667	-6.19291	cg14743055	21	43430222	ZNF295-AS1	43429302	920
cg22975318	-0.00049496	0.684749	-3.59078	0.000338359	0.3667	-6.19313	cg22975318	2	84524975	FUNDC2P2	84517805	7170
cg11265952	0.000147662	0.735029	3.58989	0.000339502	0.3667	-6.19629	cg11265952	3	57231292	HESX1	57231943	651
cg06454771	0.000118417	0.869457	3.58959	0.000339892	0.3667	-6.19737	cg06454771	9	34378436	C9orf24	34379016	580
cg12576688	0.000116879	0.117724	3.58916	0.000340454	0.3667	-6.19891	cg12576688	1	2344112	PEX10	2336240	7872
cg20865535	0.000256217	0.651832	3.58891	0.000340781	0.3667	-6.19981	cg20865535	6	33489501	BAK1	33540322	50821
cg20635724	7.18789e-05	0.0342902	3.58846	0.000341359	0.3667	-6.2014	cg20635724	8	103425293	ODF1	103563847	138554
cg09108314	0.000141729	0.859055	3.58824	0.000341643	0.3667	-6.20217	cg09108314	4	123776159	FGF2	123747862	28297
cg04455759	-0.000200261	0.839149	-3.58815	0.000341764	0.3667	-6.20251	cg04455759	11	111956131	TIMM8B	111955538	593
cg14483162	0.000261281	0.81156	3.58788	0.000342116	0.3667	-6.20347	cg14483162	5	159492309	PWWP2A	159502884	10575
cg10508317	-0.000156312	0.104373	-3.58453	0.00034651	0.3667	-6.21542	cg10508317	17	76355146	LOC101928674	76356528	1382
cg23393291	-5.39776e-05	0.0282009	-3.58442	0.000346652	0.3667	-6.2158	cg23393291	15	101142359	ASB7	101142754	395
cg27633342	-0.000219985	0.392172	-3.58406	0.000347121	0.3667	-6.21707	cg27633342	15	52588279	MYO5A	52599479	11200
cg20777257	-0.000209109	0.520403	-3.58363	0.000347698	0.3667	-6.21862	cg20777257	5	173841038	LINC01411	173763356	77682
cg15542924	-0.000102262	0.915648	-3.58357	0.000347777	0.3667	-6.21883	cg15542924	6	163959346	QKI	163835674	123672
cg06032302	-0.000161527	0.149838	-3.58355	0.000347792	0.3667	-6.21888	cg06032302	5	131762646	C5orf56	131746464	16182
cg04898443	-7.86414e-05	0.0645035	-3.58304	0.000348468	0.3667	-6.22069	cg04898443	2	242254495	2017-09-02	242254601	106
cg17974715	-0.000108871	0.887715	-3.58143	0.000350607	0.367769	-6.22642	cg17974715	5	176869629	PRR7	176873795	4166
cg02898206	0.000126198	0.0964588	3.58028	0.000352152	0.368209	-6.23054	cg02898206	20	44993287	ELMO2	44994683	1396
cg21177456	-0.000616342	0.718875	-3.57873	0.000354224	0.368845	-6.23603	cg21177456	19	519611	TPGS1	507496	12115
cg25533211	0.000161008	0.785566	3.57799	0.000355231	0.368845	-6.23869	cg25533211	6	41010111	TSPO2	41010236	125
cg17024828	-0.000742067	0.166819	-3.57731	0.000356141	0.368845	-6.24108	cg17024828	12	66134770	RPSAP52	66151799	17029
cg05308309	-9.57036e-05	0.0480723	-3.57439	0.000360116	0.371461	-6.25147	cg05308309	14	72887638	MIR7843	72983527	95889
cg09769679	-0.000107723	0.0524545	-3.5737	0.000361059	0.371461	-6.25392	cg09769679	13	45564065	GPALPP1	45563664	401
cg12850036	-0.000103371	0.0499214	-3.5725	0.00036271	0.371461	-6.25818	cg12850036	6	114177329	MARCKS	114178513	1184
cg06954540	4.75183e-05	0.0219727	3.57214	0.000363207	0.371461	-6.25947	cg06954540	11	65686660	DRAP1	65686727	67
cg08482978	5.92675e-05	0.0170797	3.57088	0.000364936	0.372066	-6.26391	cg08482978	11	576298	PHRF1	576445	147
cg06479426	-6.25596e-05	0.0417893	-3.56776	0.000369285	0.375331	-6.275	cg06479426	20	61274286	SLCO4A1	61273796	490
cg19295251	-0.000329749	0.864983	-3.56529	0.00037275	0.375821	-6.28373	cg19295251	4	186427685	PDLIM3	186421814	5871
cg20696478	6.73095e-05	0.0485714	3.56524	0.000372825	0.375821	-6.28392	cg20696478	19	52074483	ZNF175	52074489	6
cg00159379	-0.000135139	0.938778	-3.56497	0.000373212	0.375821	-6.28489	cg00159379	4	85818877	WDFY3-AS2	85887970	69093
cg21074260	-0.000157291	0.0989469	-3.56306	0.000375921	0.376313	-6.29166	cg21074260	11	45307563	SYT13	45261852	45711
cg12664806	0.000111746	0.33495	3.563	0.000376	0.376313	-6.29186	cg12664806	6	108882981	FOXO3	108882068	913
cg16693212	-7.09166e-05	0.0455736	-3.56057	0.00037947	0.377578	-6.30045	cg16693212	11	108093249	ATM	108093558	309
cg24556441	0.000153948	0.105287	3.55959	0.000380883	0.377578	-6.30393	cg24556441	22	33453994	LINC01640	33504514	50520
cg18609230	-0.000155904	0.870012	-3.55864	0.000382255	0.377578	-6.30729	cg18609230	10	124739088	PSTK	124739555	467
cg20753954	7.49741e-05	0.0445815	3.55861	0.000382301	0.377578	-6.3074	cg20753954	7	1706809	ELFN1	1748797	41988
cg23164054	-0.00015438	0.836427	-3.55779	0.00038348	0.377578	-6.31028	cg23164054	15	38591593	SPRED1	38545051	46542
cg18260973	-7.9305e-05	0.0203431	-3.55515	0.000387331	0.377578	-6.31963	cg18260973	5	133968636	SEC24A	133984474	15838
cg24975211	0.000135687	0.899077	3.55431	0.000388559	0.377578	-6.32259	cg24975211	17	38249266	NR1D1	38249036	230
cg22849543	-0.000134829	0.823308	-3.55385	0.000389226	0.377578	-6.32419	cg22849543	20	46997755	LINC00494	46988653	9102
cg16050897	0.000714534	0.72266	3.55382	0.000389273	0.377578	-6.32431	cg16050897	17	71361894	SDK2	71330522	31372
cg13755144	0.000120225	0.923668	3.55359	0.000389615	0.377578	-6.32513	cg13755144	4	25673929	SLC34A2	25658085	15844
cg14733672	6.53535e-05	0.0431945	3.55336	0.000389955	0.377578	-6.32594	cg14733672	22	35777245	HMOX1	35777059	186
cg19078067	-0.000292033	0.668653	-3.55128	0.000393023	0.378575	-6.33327	cg19078067	17	71586227	LOC101928251	71509821	76406
cg18196506	0.000223977	0.236429	3.55101	0.000393435	0.378575	-6.33425	cg18196506	14	107281450	MIR5195	107259099	22351
cg15735240	0.000293137	0.278342	3.55032	0.000394455	0.378575	-6.33667	cg15735240	6	30586360	MRPS18B	30585485	875
cg05424510	-6.67972e-05	0.979376	-3.54464	0.000402986	0.383247	-6.35668	cg05424510	11	67287517	CABP2	67286417	1100
cg27266824	-0.000408331	0.504716	-3.54402	0.000403941	0.383247	-6.35889	cg27266824	14	94944009	SERPINA12	94953610	9601
cg15377586	-9.24609e-05	0.0553597	-3.54282	0.000405771	0.383247	-6.36312	cg15377586	2	171571853	SP5	171571856	3
cg23843812	0.000129387	0.178767	3.53977	0.000410449	0.383247	-6.37384	cg23843812	8	38385977	C8orf86	38368351	17626
cg04334947	7.99713e-05	0.0476181	3.53936	0.000411085	0.383247	-6.37528	cg04334947	13	30881232	LINC00426	30914402	33170
cg09653371	-0.000199095	0.923336	-3.53934	0.00041112	0.383247	-6.37536	cg09653371	5	89352028	MIR3660	89312437	39591
cg21639178	5.56102e-05	0.0271566	3.53688	0.000414942	0.383247	-6.38401	cg21639178	7	32530047	AVL9	32535037	4990
cg16803737	-0.000120175	0.816519	-3.53682	0.000415037	0.383247	-6.38423	cg16803737	6	33592658	ITPR3	33589155	3503
cg07961659	-0.000108574	0.0806363	-3.53662	0.000415346	0.383247	-6.38492	cg07961659	1	153651325	NPR1	153651163	162
cg01841312	0.000582461	0.822018	3.53661	0.000415359	0.383247	-6.38495	cg01841312	10	38069945	ZNF248	38065453	4492
cg09776830	-9.27019e-05	0.0683556	-3.53559	0.00041696	0.383247	-6.38855	cg09776830	10	104004993	GBF1	104005254	261
cg14549093	0.000250267	0.935292	3.53446	0.000418724	0.383247	-6.39249	cg14549093	15	28356567	HERC2	28356182	385
cg24906527	9.69758e-05	0.890431	3.53227	0.000422191	0.383247	-6.4002	cg24906527	5	179008603	LOC101928445	179022904	14301
cg00675940	0.000348493	0.699549	3.53222	0.000422272	0.383247	-6.40038	cg00675940	5	42923550	FLJ32255	42985500	61950
cg10920427	4.96766e-05	0.023326	3.53009	0.000425656	0.383247	-6.40784	cg10920427	6	111303363	RPF2	111303219	144
cg13469320	0.000110536	0.935074	3.52961	0.000426424	0.383247	-6.40952	cg13469320	2	239162122	PER2	239152678	9444
cg26785025	-0.000126635	0.920566	-3.52951	0.000426586	0.383247	-6.40988	cg26785025	8	106399822	ZFPM2	106331146	68676
cg20292636	-0.000236985	0.402057	-3.52917	0.00042713	0.383247	-6.41107	cg20292636	1	204328377	LINC00628	204337557	9180
cg14071324	-0.000102764	0.948463	-3.52814	0.000428792	0.383247	-6.4147	cg14071324	1	5998570	KCNAB2	6052357	53787
cg27325152	-0.00013979	0.0860762	-3.52798	0.000429044	0.383247	-6.41525	cg27325152	21	38073307	SIM2	38071420	1887
cg10539507	0.000196037	0.141753	3.52753	0.000429761	0.383247	-6.41681	cg10539507	4	85420782	NKX6-1	85414435	6347
cg15120220	0.000175115	0.922651	3.52706	0.000430525	0.383247	-6.41847	cg15120220	1	232065789	DISC1-IT1	232061579	4210
cg26957560	-0.000169587	0.887613	-3.52655	0.000431347	0.383247	-6.42025	cg26957560	18	77308241	LOC284241	77398927	90686
cg13236881	-0.00017305	0.0602072	-3.52655	0.000431357	0.383247	-6.42027	cg13236881	7	95064691	PON2	95034173	30518
cg02501779	-0.000235494	0.347477	-3.52623	0.000431869	0.383247	-6.42138	cg02501779	20	54579355	CBLN4	54572412	6943
cg17837894	-9.76379e-05	0.927241	-3.52524	0.000433481	0.383247	-6.42486	cg17837894	7	27531429	HIBADH	27565058	33629
cg26358590	0.000168135	0.777027	3.52471	0.000434329	0.383247	-6.42669	cg26358590	18	74822994	MBP	74724738	98256
cg07054681	0.000136688	0.956661	3.52423	0.000435114	0.383247	-6.42837	cg07054681	3	142741875	U2SURP	142720371	21504
cg05954702	5.71014e-05	0.040458	3.52312	0.000436934	0.383247	-6.43227	cg05954702	15	75931857	IMP3	75931425	432
cg11920453	-6.5414e-05	0.980293	-3.5229	0.000437293	0.383247	-6.43304	cg11920453	4	1411820	NKX1-1	1396719	15101
cg26456183	0.000538393	0.255009	3.52216	0.000438502	0.383247	-6.43562	cg26456183	19	50862121	NAPSA	50861728	393
cg24981283	-0.000133158	0.896063	-3.52164	0.000439366	0.383247	-6.43746	cg24981283	12	79188000	SYT1	79257772	69772
cg14180479	-8.19268e-05	0.895077	-3.52152	0.000439563	0.383247	-6.43788	cg14180479	11	17667326	LOC102723330	17716813	49487
cg26820636	0.000552852	0.256169	3.5208	0.00044074	0.383247	-6.44038	cg26820636	2	237083222	GBX2	237073878	9344
cg01932827	0.000146076	0.126637	3.52048	0.00044127	0.383247	-6.4415	cg01932827	11	57227090	RTN4RL2	57228009	919
cg07962303	-0.000238955	0.216109	-3.52036	0.000441481	0.383247	-6.44194	cg07962303	19	11253944	SPC24	11256169	2225
cg09108797	5.36479e-05	0.0185889	3.51914	0.000443498	0.38398	-6.4462	cg09108797	6	24403136	MRS2	24403135	1
cg20673767	-0.000352061	0.702196	-3.51771	0.000445878	0.384019	-6.4512	cg20673767	7	158061805	MIR595	158325409	263604
cg21845654	-8.9912e-05	0.0305308	-3.51741	0.000446382	0.384019	-6.45226	cg21845654	13	52585632	ALG11	52586522	890
cg22017654	0.000204605	0.938891	3.517	0.000447063	0.384019	-6.45368	cg22017654	19	19933646	ZNF506	19903519	30127
cg25427625	0.000162224	0.829245	3.51502	0.000450386	0.385763	-6.4606	cg25427625	7	1627110	PSMG3-AS1	1609708	17402
cg14380013	-0.000203141	0.757145	-3.51439	0.000451451	0.385763	-6.46281	cg14380013	12	121146751	UNC119B	121148237	1486
cg04316941	-0.000150333	0.192876	-3.51265	0.00045439	0.387263	-6.46886	cg04316941	1	202224262	LGR6	202183282	40980
cg26067569	-0.000159799	0.857524	-3.51123	0.00045682	0.387705	-6.47385	cg26067569	2	200525129	LINC01877	200472790	52339
cg01911678	0.000107042	0.955968	3.51065	0.000457806	0.387705	-6.47586	cg01911678	12	133302035	ANKLE2	133302252	217
cg06019050	-0.000387486	0.708172	-3.51027	0.000458462	0.387705	-6.4772	cg06019050	4	83928766	COPS4	83956238	27472
cg01440570	-7.62985e-05	0.933529	-3.50944	0.000459872	0.387895	-6.48006	cg01440570	2	239312993	ASB1	239335568	22575
cg13863668	5.64757e-05	0.0233925	3.50483	0.000467856	0.391194	-6.49614	cg13863668	1	28996561	GMEB1	28995239	1322
cg00342743	-0.000100576	0.114608	-3.50467	0.000468144	0.391194	-6.49671	cg00342743	10	76970673	VDAC2	76969911	762
cg18042072	-0.00010159	0.951072	-3.504	0.000469315	0.391194	-6.49904	cg18042072	3	170825170	MIR569	170824452	718
cg07845873	-0.000664058	0.209281	-3.5039	0.00046948	0.391194	-6.49937	cg07845873	3	67022802	KBTBD8	67048726	25924
cg05314679	0.000129134	0.0449425	3.50374	0.00046976	0.391194	-6.49993	cg05314679	8	101821998	MIR7705	101715195	106803
cg08837626	0.00070181	0.624448	3.50135	0.000473964	0.392831	-6.50825	cg08837626	7	36011406	LOC101928618	36134919	123513
cg13232021	-5.38069e-05	0.0525115	-3.50126	0.000474126	0.392831	-6.50857	cg13232021	1	32574089	KPNA6	32573643	446
cg06244947	-0.00018471	0.894267	-3.50017	0.000476058	0.393436	-6.51236	cg06244947	6	169540780	LINC01615	169558186	17406
cg01244006	0.000172578	0.313391	3.49697	0.000481771	0.396122	-6.5235	cg01244006	12	6485916	LTBR	6484533	1383
cg20967975	-9.19524e-05	0.0395577	-3.49615	0.000483241	0.396122	-6.52634	cg20967975	1	78354382	NEXN	78354199	183
cg15822546	-4.25032e-05	0.0164848	-3.49596	0.000483589	0.396122	-6.52701	cg15822546	6	88299838	ORC3	88299784	54
cg07298473	0.000165302	0.317575	3.49394	0.000487239	0.396122	-6.53403	cg07298473	11	47279183	NR1H3	47279467	284
cg20065449	0.000291867	0.764574	3.49185	0.000491032	0.396122	-6.54127	cg20065449	1	248307122	OR2M5	248308449	1327
cg11035519	0.000245444	0.672591	3.49136	0.000491933	0.396122	-6.54298	cg11035519	11	130051458	ST14	130029681	21777
cg16359985	-0.000137177	0.853696	-3.49106	0.000492487	0.396122	-6.54403	cg16359985	7	100276087	GIGYF1	100277129	1042
cg15433043	-9.5149e-05	0.942251	-3.49091	0.000492762	0.396122	-6.54455	cg15433043	11	76884243	GDPD4	76927602	43359
cg05941924	-7.96454e-05	0.958872	-3.49065	0.000493241	0.396122	-6.54546	cg05941924	12	107862679	BTBD11	107974633	111954
cg21847118	-0.00012906	0.818948	-3.48995	0.000494516	0.396122	-6.54787	cg21847118	17	48268237	COL1A1	48261456	6781
cg24951989	-0.000170335	0.833966	-3.48871	0.000496808	0.396122	-6.55218	cg24951989	8	1129117	LOC286083	1244293	115176
cg15179472	-0.000108081	0.900052	-3.48808	0.000497957	0.396122	-6.55434	cg15179472	15	70736858	LINC02204	70863296	126438
cg15399122	0.000343099	0.654996	3.48758	0.000498888	0.396122	-6.55608	cg15399122	6	39012368	GLP1R	39016556	4188
cg10919111	0.00018877	0.531638	3.48731	0.000499384	0.396122	-6.55701	cg10919111	10	74075783	DNAJB12	74092587	16804
cg09897604	-0.000139343	0.176019	-3.48615	0.000501546	0.396122	-6.56104	cg09897604	10	49893549	WDFY4	49893517	32
cg16788962	-0.000109895	0.925141	-3.48374	0.000506051	0.396122	-6.56939	cg16788962	6	108061038	SCML4	108023360	37678
cg06125456	0.000234519	0.915313	3.48371	0.000506117	0.396122	-6.56951	cg06125456	1	111750610	CHI3L2	111770280	19670
cg19676328	0.000153855	0.0850341	3.48364	0.000506247	0.396122	-6.56975	cg19676328	12	49525230	TUBA1B	49521566	3664
cg23333072	-0.000278269	0.297485	-3.48336	0.000506768	0.396122	-6.57071	cg23333072	17	37856228	ERBB2	37856230	2
cg08975197	-0.00020255	0.900293	-3.48196	0.000509417	0.396122	-6.57557	cg08975197	12	70173946	RAB3IP	70172731	1215
cg06935184	-0.000109385	0.112552	-3.4809	0.00051141	0.396122	-6.57921	cg06935184	3	113775436	QTRT2	113775581	145
cg04989674	0.000135296	0.0646683	3.48083	0.000511554	0.396122	-6.57948	cg04989674	3	81811125	GBE1	81538849	272276
cg13428516	-0.00060148	0.183684	-3.48056	0.000512055	0.396122	-6.58039	cg13428516	19	49224033	RASIP1	49223841	192
cg01181681	0.000304758	0.486227	3.4805	0.000512181	0.396122	-6.58062	cg01181681	1	223317364	TLR5	223282747	34617
cg09893068	0.000111718	0.916839	3.48021	0.00051272	0.396122	-6.5816	cg09893068	1	46089593	GPBP1L1	46092975	3382
cg23856090	-0.000117365	0.931703	-3.47955	0.000513974	0.396122	-6.58388	cg23856090	2	149649821	KIF5C	149632791	17030
cg18846731	7.16062e-05	0.0502978	3.47898	0.000515065	0.396122	-6.58586	cg18846731	11	85375937	CREBZF	85368607	7330
cg08797606	7.90277e-05	0.0403386	3.47843	0.000516114	0.396122	-6.58776	cg08797606	5	87956769	LINC00461	87960262	3493
cg19074748	-9.35329e-05	0.119085	-3.47696	0.000518938	0.396122	-6.59285	cg19074748	11	76348764	LRRC32	76368567	19803
cg21917550	-9.0349e-05	0.0629835	-3.47676	0.00051932	0.396122	-6.59353	cg21917550	8	42697761	THAP1	42691816	5945
cg08713098	-0.000188081	0.221591	-3.47674	0.000519356	0.396122	-6.5936	cg08713098	7	100005500	ZCWPW1	99998494	7006
cg11811621	3.97169e-05	0.0200974	3.47663	0.000519582	0.396122	-6.594	cg11811621	17	62915724	AMZ2P1	62962667	46943
cg09578254	6.88803e-05	0.0530663	3.47656	0.000519714	0.396122	-6.59424	cg09578254	12	111332408	MYL2	111348623	16215
cg12819144	-0.000278865	0.819395	-3.47559	0.000521578	0.396122	-6.59758	cg12819144	4	165953018	TRIM60	165953150	132
cg22760338	0.000278157	0.528059	3.47496	0.000522802	0.396122	-6.59976	cg22760338	5	35092023	PRLR	35065190	26833
cg23930945	0.000147292	0.112555	3.47492	0.000522883	0.396122	-6.59991	cg23930945	11	15136376	INSC	15136483	107
cg18878616	0.000484845	0.166148	3.47308	0.000526451	0.397005	-6.60625	cg18878616	5	140718317	PCDHGA2	140718326	9
cg15004787	7.43591e-05	0.933568	3.47291	0.000526785	0.397005	-6.60684	cg15004787	5	72802430	BTF3	72794249	8181
cg20699492	-0.000115501	0.956357	-3.47245	0.000527688	0.397005	-6.60844	cg20699492	10	25315221	THNSL1	25305507	9714
cg22352499	-9.04132e-05	0.908127	-3.47178	0.000528989	0.397071	-6.61074	cg22352499	22	30812642	MTFP1	30821610	8968
cg24312879	-0.000170108	0.837619	-3.46878	0.000534888	0.400581	-6.62108	cg24312879	1	6422118	HES2	6475293	53175
cg03173570	0.000254908	0.613161	3.46804	0.000536365	0.400639	-6.62365	cg03173570	21	33031392	SOD1	33031934	542
cg22340522	-0.000183741	0.929571	-3.46729	0.000537856	0.400639	-6.62624	cg22340522	1	85864304	DDAH1	85784167	80137
cg02044145	-0.000119989	0.920948	-3.46578	0.000540862	0.400639	-6.63144	cg02044145	5	176520341	FGFR4	176516550	3791
cg20543544	-0.000388926	0.363747	-3.4657	0.000541014	0.400639	-6.6317	cg20543544	10	81003657	PPIF	81107219	103562
cg08651124	0.000107627	0.946118	3.46556	0.00054129	0.400639	-6.63217	cg08651124	1	23519990	HTR1D	23518387	1603
cg01180236	-4.99705e-05	0.0336049	-3.46467	0.000543075	0.400639	-6.63524	cg01180236	16	22218483	EEF2K	22217591	892
cg19811863	0.000238336	0.722302	3.4644	0.000543625	0.400639	-6.63619	cg19811863	6	32785740	TAP2	32789609	3869
cg16315748	-4.33401e-05	0.0156784	-3.46311	0.000546223	0.400639	-6.64063	cg16315748	1	205782247	PM20D1	205797149	14902
cg25211705	-0.000207793	0.769207	-3.46269	0.000547058	0.400639	-6.64206	cg25211705	22	37252282	NCF4	37257029	4747
cg14937492	7.60588e-05	0.0706824	3.46262	0.000547208	0.400639	-6.64231	cg14937492	2	122494379	NIFK	122484520	9859
cg09065776	-7.66667e-05	0.0219687	-3.46173	0.000549002	0.401056	-6.64536	cg09065776	1	214776286	CENPF	214776531	245
cg16748524	0.000150749	0.892374	3.46109	0.000550308	0.401115	-6.64758	cg16748524	7	157568392	LOC100506585	157647276	78884
cg19524810	7.12298e-05	0.0480958	3.46032	0.000551873	0.401361	-6.65023	cg19524810	5	1112228	MIR4635	1063010	49218
cg24178897	-0.000626945	0.65514	-3.45874	0.000555107	0.40232	-6.65567	cg24178897	14	69170010	LOC100996664	69092243	77767
cg16812893	-0.00019217	0.775838	-3.45847	0.000555649	0.40232	-6.65658	cg16812893	21	31813075	KRTAP15-1	31812645	430
cg27493342	0.000123298	0.830517	3.45774	0.000557157	0.402521	-6.65911	cg27493342	3	177527009	LINC02015	177534652	7643
cg05161938	-0.000132713	0.862	-3.45487	0.000563073	0.404468	-6.66896	cg05161938	1	175036986	TNN	175036993	7
cg25632853	0.000560881	0.468453	3.45462	0.000563582	0.404468	-6.6698	cg25632853	15	73088954	ADPGK-AS1	73075175	13779
cg03067574	0.000138742	0.741374	3.45449	0.000563864	0.404468	-6.67026	cg03067574	19	47767875	CCDC9	47759730	8145
cg21934564	4.75993e-05	0.0135558	3.45404	0.000564796	0.404468	-6.6718	cg21934564	2	113342070	CHCHD5	113342013	57
cg01960885	-0.000654477	0.692186	-3.45145	0.000570203	0.404747	-6.68068	cg01960885	18	24765781	LOC105372038	24916954	151173
cg27647667	-9.09475e-05	0.933645	-3.4489	0.000575584	0.404747	-6.68944	cg27647667	2	9516972	ITGB1BP1	9545809	28837
cg16284213	-0.000445892	0.209628	-3.44804	0.000577408	0.404747	-6.69239	cg16284213	6	32952568	BRD2	32940860	11708
cg23786812	0.000133082	0.860643	3.44759	0.000578375	0.404747	-6.69394	cg23786812	7	156296516	LINC01006	156264792	31724
cg15629568	9.6771e-05	0.932634	3.4465	0.000580697	0.404747	-6.69768	cg15629568	6	33223026	VPS52	33218048	4978
cg15894129	-0.000529558	0.636968	-3.4462	0.000581323	0.404747	-6.69868	cg15894129	11	69521774	FGF19	69513005	8769
cg01057656	0.00032688	0.161647	3.44591	0.000581956	0.404747	-6.6997	cg01057656	19	45281140	CBLC	45281125	15
cg20472891	-0.000129396	0.918455	-3.44573	0.000582331	0.404747	-6.7003	cg20472891	10	5554345	CALML3-AS1	5556206	1861
cg15137213	0.00034157	0.62663	3.44522	0.000583426	0.404747	-6.70205	cg15137213	17	585596	FAM57A	635785	50189
cg04400841	-0.000365536	0.680359	-3.44477	0.00058439	0.404747	-6.70358	cg04400841	2	208988863	CRYGD	208986330	2533
cg15692666	9.08417e-05	0.030754	3.44326	0.000587636	0.404747	-6.70875	cg15692666	19	44455312	ZNF221	44455374	62
cg24965617	-7.55118e-05	0.0247186	-3.44297	0.000588279	0.404747	-6.70976	cg24965617	3	48885338	PRKAR2A-AS1	48885369	31
cg07694754	0.000223408	0.79028	3.44261	0.000589041	0.404747	-6.71097	cg07694754	18	44551732	TCEB3C	44554572	2840
cg02304930	0.000159929	0.122056	3.44246	0.00058938	0.404747	-6.71151	cg02304930	1	210405566	SERTAD4	210406194	628
cg07546262	-7.94003e-05	0.0467067	-3.44243	0.000589436	0.404747	-6.7116	cg07546262	12	54753490	GPR84	54756228	2738
cg21224251	0.000161393	0.943634	3.44223	0.000589875	0.404747	-6.71229	cg21224251	14	69087737	LOC100996664	69092243	4506
cg18271897	-0.000311287	0.476236	-3.44193	0.000590526	0.404747	-6.71332	cg18271897	17	75316784	2017-09-09	75315596	1188
cg12081291	-6.28721e-05	0.973162	-3.44159	0.000591253	0.404747	-6.71446	cg12081291	18	77340566	LOC284241	77398927	58361
cg17306975	-0.000214931	0.868373	-3.44124	0.000592024	0.404747	-6.71568	cg17306975	3	169938080	PRKCI	169940219	2139
cg03173679	0.000127202	0.0504841	3.44119	0.000592126	0.404747	-6.71584	cg03173679	2	74710205	TTC31	74710199	6
cg06112727	-3.48804e-05	0.0140976	-3.44099	0.00059256	0.404747	-6.71652	cg06112727	8	22102711	POLR3D	22102618	93
cg17412351	0.000359181	0.651758	3.44095	0.000592652	0.404747	-6.71666	cg17412351	7	75678396	MDH2	75677336	1060
cg18494421	8.91132e-05	0.907277	3.44036	0.000593944	0.404747	-6.71869	cg18494421	1	228548329	TRIM11	228581376	33047
cg23648239	-0.000221409	0.474373	-3.43993	0.000594867	0.404747	-6.72014	cg23648239	14	52701606	PTGDR	52734430	32824
cg26465474	0.000116618	0.928163	3.43702	0.000601261	0.405698	-6.7301	cg26465474	5	172641549	NKX2-5	172659106	17557
cg22402769	9.73389e-05	0.902632	3.43593	0.000603669	0.405698	-6.73382	cg22402769	6	32056718	ATF6B	32083044	26326
cg05373161	-0.000147308	0.842398	-3.43559	0.000604419	0.405698	-6.73498	cg05373161	16	75587377	GABARAPL2	75600248	12871
cg20569034	-0.000101519	0.880017	-3.43492	0.000605902	0.405698	-6.73726	cg20569034	12	58121550	AGAP2-AS1	58120022	1528
cg24087515	0.000231204	0.626758	3.43297	0.000610258	0.405698	-6.74393	cg24087515	3	122284215	DTX3L	122283184	1031
cg00348389	0.000106997	0.914894	3.43248	0.00061135	0.405698	-6.7456	cg00348389	16	31235706	PYDC1	31227282	8424
cg23934633	9.17245e-05	0.914832	3.43231	0.000611727	0.405698	-6.74617	cg23934633	13	98830146	RNF113B	98828038	2108
cg00792849	-0.000323773	0.204392	-3.43222	0.000611939	0.405698	-6.74649	cg00792849	15	35046610	LOC101928174	35047284	674
cg12040201	0.000442518	0.151423	3.43184	0.000612799	0.405698	-6.7478	cg12040201	8	114450647	MIR2053	113655721	794926
cg19432434	-6.21595e-05	0.0339054	-3.43181	0.000612851	0.405698	-6.74788	cg19432434	1	115323269	SIKE1	115312104	11165
cg24451422	0.000103508	0.117734	3.4315	0.000613557	0.405698	-6.74895	cg24451422	1	23751210	ASAP3	23755055	3845
cg24851906	-0.000151273	0.677721	-3.4313	0.000613997	0.405698	-6.74962	cg24851906	6	168613133	LOC105378137	168625960	12827
cg09647671	0.000197711	0.947051	3.43104	0.000614587	0.405698	-6.75052	cg09647671	20	48530454	LOC105372653	48532358	1904
cg07237397	-0.000342948	0.702662	-3.43036	0.000616113	0.405698	-6.75282	cg07237397	12	53243413	KRT78	53231587	11826
cg03700308	9.01234e-05	0.0821597	3.43011	0.000616676	0.405698	-6.75368	cg03700308	20	49575492	MOCS3	49575350	142
cg18474239	0.000106789	0.91186	3.42944	0.000618195	0.405698	-6.75597	cg18474239	6	130461938	SAMD3	130465446	3508
cg00150560	0.000155755	0.919093	3.42934	0.000618423	0.405698	-6.75631	cg00150560	18	76627737	SALL3	76740274	112537
cg11697159	-0.000102596	0.0334446	-3.42927	0.000618578	0.405698	-6.75654	cg11697159	14	89259164	TTC8	89290496	31332
cg01073178	0.000194453	0.279357	3.42868	0.000619924	0.405701	-6.75857	cg01073178	12	117537710	TESC-AS1	117537271	439
cg14878686	0.00016043	0.059803	3.42787	0.000621764	0.405701	-6.76133	cg14878686	12	58329764	LOC100506844	58325231	4533
cg16173186	0.000436826	0.808513	3.42763	0.000622301	0.405701	-6.76213	cg16173186	1	5540565	MIR4417	5624130	83565
cg17956819	0.000123099	0.736043	3.42564	0.00062686	0.406844	-6.76893	cg17956819	17	22191704	MTRNR2L1	22022436	169268
cg23033748	-0.000170551	0.921209	-3.42524	0.000627772	0.406844	-6.77028	cg23033748	14	75592666	TMED10	75598170	5504
cg15908853	0.000141172	0.795633	3.42524	0.000627784	0.406844	-6.7703	cg15908853	4	163661836	MIR4454	164014725	352889
cg06452681	-0.000321819	0.692314	-3.42395	0.000630732	0.407209	-6.77466	cg06452681	4	9355372	USP17L25	9355363	9
cg20488968	7.56987e-05	0.0290555	3.42356	0.000631648	0.407209	-6.77601	cg20488968	6	31670981	MIR4646	31668805	2176
cg25728699	9.04071e-05	0.931207	3.42337	0.00063208	0.407209	-6.77665	cg25728699	6	169614449	LOC101929523	169613306	1143
cg02283691	-0.000116191	0.108005	-3.42121	0.000637098	0.407837	-6.78401	cg02283691	19	33182526	NUDT19	33182866	340
cg26610624	0.000345887	0.185542	3.42119	0.000637141	0.407837	-6.78407	cg26610624	1	1981268	LOC105378591	1980639	629
cg11819621	0.000185431	0.955716	3.42078	0.000638086	0.407837	-6.78545	cg11819621	1	220860831	C1orf115	220863627	2796
cg03354717	0.000481723	0.555722	3.41981	0.000640358	0.407837	-6.78876	cg03354717	16	48277879	LONP2	48278077	198
cg05439195	0.000137236	0.0666689	3.41975	0.000640496	0.407837	-6.78896	cg05439195	6	169613210	LOC101929523	169613306	96
cg20731878	-0.000272095	0.812711	-3.41968	0.000640656	0.407837	-6.7892	cg20731878	11	45380756	LOC101928812	45376921	3835
cg09258553	0.000324081	0.135358	3.41869	0.000642988	0.407837	-6.79258	cg09258553	2	241564827	GPR35	241564661	166
cg18807929	-8.68571e-05	0.026891	-3.41867	0.000643024	0.407837	-6.79263	cg18807929	2	217558075	IGFBP5	217536827	21248
cg00580497	0.000287266	0.309079	3.41724	0.000646395	0.409182	-6.7975	cg00580497	5	1153746	CTD-3080P12.3	1173210	19464
cg19404813	-0.000580987	0.535631	-3.41653	0.000648078	0.409455	-6.79992	cg19404813	2	208988932	CRYGD	208986330	2602
cg05022128	-0.000109287	0.960661	-3.41577	0.00064988	0.409803	-6.8025	cg05022128	7	6632532	C7orf26	6629651	2881
cg09274253	0.000160036	0.873923	3.41505	0.000651572	0.41008	-6.80492	cg09274253	16	896724	LMF1	903634	6910
cg05651657	0.000229438	0.17721	3.41324	0.000655903	0.410455	-6.81109	cg05651657	3	32509331	CMTM6	32522803	13472
cg12508534	7.90077e-05	0.10462	3.4128	0.00065694	0.410455	-6.81256	cg12508534	6	34855789	ANKS1A	34857037	1248
cg00331541	0.000108717	0.863363	3.41264	0.000657336	0.410455	-6.81312	cg00331541	20	62220778	GMEB2	62218946	1832
cg11942541	-6.15545e-05	0.0502282	-3.41259	0.000657455	0.410455	-6.81329	cg11942541	20	44035138	DBNDD2	44035227	89
cg12881321	-0.000147348	0.931393	-3.41199	0.000658904	0.410455	-6.81534	cg12881321	3	160822268	B3GALNT1	160801670	20598
cg13345318	-0.000149199	0.0664004	-3.41045	0.000662602	0.410455	-6.82055	cg13345318	9	127216008	NR5A1	127243514	27506
cg14230803	0.000435099	0.415383	3.41024	0.000663118	0.410455	-6.82127	cg14230803	6	166083695	LINC00473	166337535	253840
cg10566660	-0.000208763	0.436013	-3.41001	0.000663664	0.410455	-6.82204	cg10566660	13	27954774	GTF3A	27998680	43906
cg02701024	-0.000470918	0.859693	-3.40983	0.000664106	0.410455	-6.82265	cg02701024	7	136989898	PTN	136912091	77807
cg26504421	0.000891512	0.625646	3.40891	0.00066633	0.410455	-6.82577	cg26504421	17	71339361	SDK2	71330522	8839
cg09808985	-0.000135892	0.939749	-3.4086	0.00066708	0.410455	-6.82681	cg09808985	14	89704017	FOXN3	89622515	81502
cg25499769	-0.000285396	0.940033	-3.40854	0.000667219	0.410455	-6.82701	cg25499769	12	128245397	LOC105370068	128133440	111957
cg18134312	-9.51943e-05	0.0708384	-3.40762	0.000669463	0.411063	-6.83013	cg18134312	6	62996183	KHDRBS2	62389864	606319
cg10786043	-0.000126663	0.908053	-3.40609	0.000673195	0.412417	-6.8353	cg10786043	8	38643568	TACC1	38644721	1153
cg27462418	-9.61367e-05	0.0675579	-3.4049	0.000676118	0.412417	-6.83933	cg27462418	7	149470809	SSPO	149473130	2321
cg14131272	-0.000306387	0.0434773	-3.40477	0.000676439	0.412417	-6.83978	cg14131272	14	39583276	GEMIN2	39583487	211
cg03727373	-7.97934e-05	0.0932633	-3.40466	0.00067671	0.412417	-6.84015	cg03727373	11	1404502	BRSK2	1411128	6626
cg19389852	0.000207481	0.455236	3.40339	0.000679846	0.413559	-6.84445	cg19389852	1	145439013	TXNIP	145439346	333
cg10372770	0.00064412	0.701489	3.40241	0.000682285	0.414093	-6.84778	cg10372770	19	12377156	ZNF44	12382624	5468
cg12564034	0.000243728	0.850692	3.40202	0.000683255	0.414093	-6.8491	cg12564034	17	1492127	SLC43A2	1472547	19580
cg13828397	8.99232e-05	0.878307	3.40044	0.000687195	0.415711	-6.85445	cg13828397	11	121477655	SORL1	121322911	154744
cg10172584	-0.000228192	0.822309	-3.39911	0.000690523	0.416954	-6.85895	cg10172584	19	19639581	YJEFN3	19639669	88
cg26702929	-0.000106966	0.0417418	-3.39833	0.000692471	0.416998	-6.86157	cg26702929	8	21988147	REEP4	21995526	7379
cg15048902	0.000200511	0.166753	3.39806	0.000693145	0.416998	-6.86247	cg15048902	11	112097877	PTS	112097087	790
cg21932878	0.000271222	0.908364	3.39749	0.000694588	0.417099	-6.86441	cg21932878	5	53179148	ARL15	53180613	1465
cg02250357	0.000179961	0.0805596	3.39541	0.000699861	0.419276	-6.87144	cg02250357	16	69795965	WWP2	69796186	221
cg16026549	-7.52169e-05	0.974699	-3.39505	0.000700774	0.419276	-6.87265	cg16026549	6	32800519	TAP2	32793186	7333
cg23509896	-0.000106716	0.0586967	-3.39266	0.000706864	0.421609	-6.8807	cg23509896	20	62680345	SOX18	62679078	1267
cg07691180	6.20182e-05	0.0348433	3.39251	0.00070725	0.421609	-6.88121	cg07691180	11	65381357	PCNX3	65383782	2425
cg18729886	-8.70673e-05	0.0378692	-3.38993	0.000713903	0.423926	-6.88992	cg18729886	14	61788339	PRKCH	61788160	179
cg18821418	0.000117332	0.915545	3.38967	0.000714579	0.423926	-6.8908	cg18821418	11	75046267	MIR326	75046135	132
cg18139195	-0.000219371	0.253287	-3.38944	0.000715167	0.423926	-6.89156	cg18139195	18	5890496	TMEM200C	5889410	1086
cg05840750	5.26321e-05	0.0374832	3.38894	0.000716459	0.423926	-6.89324	cg05840750	3	151987978	MBNL1	151986256	1722
cg00178661	-0.000180985	0.942134	-3.38828	0.000718181	0.423926	-6.89547	cg00178661	1	117208338	MIR320B1	117214370	6032
cg20039257	-0.000125976	0.956948	-3.388	0.000718909	0.423926	-6.89641	cg20039257	8	102799686	NCALD	102698769	100917
cg03410722	5.95196e-05	0.0544195	3.38674	0.000722199	0.424065	-6.90066	cg03410722	16	85588815	GSE1	85645028	56213
cg10717610	0.000551711	0.491105	3.38658	0.000722623	0.424065	-6.9012	cg10717610	2	394242	ALKAL2	279560	114682
cg00514202	4.43838e-05	0.0276379	3.38615	0.000723739	0.424065	-6.90264	cg00514202	19	12551973	ZNF443	12540519	11454
cg07690692	-6.20357e-05	0.0491421	-3.38542	0.00072566	0.424065	-6.9051	cg07690692	16	30347078	CD2BP2	30362086	15008
cg14180839	-0.000158502	0.682999	-3.38499	0.000726799	0.424065	-6.90656	cg14180839	9	139142049	QSOX2	139098181	43868
cg16631025	-5.20893e-05	0.029301	-3.38303	0.000731963	0.424065	-6.91314	cg16631025	10	11653237	USP6NL	11606122	47115
cg01872324	9.65967e-05	0.873097	3.38284	0.000732482	0.424065	-6.9138	cg01872324	19	17684869	COLGALT1	17666402	18467
cg20263045	-0.000320143	0.772529	-3.38244	0.000733539	0.424065	-6.91514	cg20263045	4	145655974	HHIP	145567147	88827
cg03335600	-0.000116536	0.837116	-3.3824	0.000733629	0.424065	-6.91526	cg03335600	7	139415867	TBXAS1	139478046	62179
cg25998680	-4.94729e-05	0.0335447	-3.3818	0.000735243	0.424065	-6.9173	cg25998680	6	43044239	PTK7	43044005	234
cg26338947	0.000335561	0.851535	3.38145	0.000736158	0.424065	-6.91846	cg26338947	12	127630314	LOC101927616	127808699	178385
cg17809632	-9.21121e-05	0.0624632	-3.38129	0.000736586	0.424065	-6.919	cg17809632	2	27435717	ATRAID	27435218	499
cg10288921	4.74586e-05	0.979175	3.38103	0.000737291	0.424065	-6.91989	cg10288921	2	3289711	TRAPPC12	3383445	93734
cg02341503	0.00012481	0.373286	3.38057	0.000738503	0.424065	-6.92141	cg02341503	20	45947123	LOC100131496	45947245	122
cg10985914	-0.000292968	0.222746	-3.37981	0.00074055	0.424065	-6.92398	cg10985914	1	212769641	ATF3	212781969	12328
cg13519902	-0.000170656	0.186394	-3.37959	0.000741121	0.424065	-6.9247	cg13519902	3	50639079	CISH	50643884	4805
cg22793832	-0.000117301	0.928026	-3.37948	0.000741421	0.424065	-6.92508	cg22793832	19	50196837	CPT1C	50194364	2473
cg15617545	-0.000122329	0.8605	-3.37851	0.000744042	0.424065	-6.92836	cg15617545	11	57365018	SERPING1	57365026	8
cg01161919	-0.000121621	0.89142	-3.37809	0.000745158	0.424065	-6.92975	cg01161919	16	30750542	TMEM265	30751511	969
cg11286035	6.62668e-05	0.0662011	3.37734	0.000747194	0.424065	-6.93229	cg11286035	1	32714038	FAM167B	32712817	1221
cg22397365	-0.000126304	0.929345	-3.37623	0.000750185	0.424065	-6.936	cg22397365	1	44396475	ARTN	44398991	2516
cg20427865	0.00015346	0.894709	3.37585	0.000751217	0.424065	-6.93728	cg20427865	16	57406353	CX3CL1	57406372	19
cg09813060	-0.000627045	0.372785	-3.37414	0.000755874	0.424065	-6.94302	cg09813060	11	128694245	KCNJ1	128707908	13663
cg16114654	0.00012808	0.947403	3.37314	0.000758594	0.424065	-6.94636	cg16114654	2	70146834	MXD1	70142172	4662
cg01118653	-8.92935e-05	0.930488	-3.37293	0.000759179	0.424065	-6.94708	cg01118653	16	88110441	LOC400553	88133014	22573
cg14442492	-0.000354521	0.420548	-3.37255	0.000760213	0.424065	-6.94834	cg14442492	5	95296150	LOC101929710	95297704	1554
cg09070855	-0.00010156	0.973431	-3.37208	0.000761504	0.424065	-6.94992	cg09070855	12	133302174	ANKLE2	133302252	78
cg10069677	0.000238063	0.073633	3.37196	0.000761847	0.424065	-6.95034	cg10069677	10	96306185	HELLS	96305523	662
cg03618918	-0.000151639	0.7645	-3.37194	0.000761908	0.424065	-6.95041	cg03618918	1	160865097	ITLN1	160846329	18768
cg15766494	0.000138558	0.0318742	3.37148	0.000763153	0.424065	-6.95193	cg15766494	3	128879339	CNBP	128886657	7318
cg13050981	5.76438e-05	0.0367029	3.37094	0.000764656	0.424065	-6.95376	cg13050981	17	9479965	CFAP52	9479943	22
cg08886301	0.000814124	0.690765	3.37029	0.000766434	0.424065	-6.95591	cg08886301	1	245710401	SMYD3	245912641	202240
cg16563370	0.000150184	0.373198	3.36966	0.000768179	0.424065	-6.95803	cg16563370	17	33775952	SLFN13	33762114	13838
cg08855361	0.000144093	0.140125	3.36957	0.000768434	0.424065	-6.95834	cg08855361	16	58718334	SLC38A7	58699012	19322
cg22245980	-0.000465667	0.446379	-3.36936	0.000769025	0.424065	-6.95905	cg22245980	12	132976722	LOC101928416	132906435	70287
cg01783650	0.00026273	0.693232	3.36892	0.000770232	0.424065	-6.96051	cg01783650	1	3310911	ARHGEF16	3371146	60235
cg01977863	-0.000112894	0.898282	-3.36852	0.000771355	0.424065	-6.96186	cg01977863	17	79167836	CEP131	79163392	4444
cg05308424	8.36333e-05	0.905755	3.36795	0.00077295	0.424065	-6.96378	cg05308424	7	4800594	AP5Z1	4815261	14667
cg00372908	-9.84501e-05	0.92178	-3.36787	0.000773171	0.424065	-6.96405	cg00372908	2	174523069	SP3	174771186	248117
cg11856215	0.000137529	0.12349	3.36743	0.000774395	0.424065	-6.96552	cg11856215	11	63535358	C11orf95	63527363	7995
cg03433394	-5.34336e-05	0.0201543	-3.3669	0.000775878	0.424065	-6.96729	cg03433394	3	42623829	SS18L2	42623331	498
cg00687686	0.000117185	0.103448	3.36687	0.000775962	0.424065	-6.96739	cg00687686	16	58497236	NDRG4	58497548	312
cg25087553	-7.04227e-05	0.06705	-3.36611	0.000778087	0.424065	-6.96993	cg25087553	3	132378967	UBA5	132379540	573
cg18191664	4.57639e-05	0.0239699	3.36525	0.000780493	0.424065	-6.9728	cg18191664	8	37594173	ERLIN2	37594196	23
cg00108569	-6.0352e-05	0.0691142	-3.36402	0.00078397	0.424065	-6.97693	cg00108569	22	24819864	ADORA2A	24819564	300
cg18246298	0.00045478	0.755975	3.36378	0.000784641	0.424065	-6.97773	cg18246298	11	111154934	COLCA1	111164113	9179
cg04618386	-8.7666e-05	0.929839	-3.36331	0.000785971	0.424065	-6.9793	cg04618386	2	8768440	ID2-AS1	8811113	42673
cg05970577	-0.000181143	0.925236	-3.3631	0.000786558	0.424065	-6.97999	cg05970577	7	32935236	RP9P	32956426	21190
cg08502759	-7.01096e-05	0.0790087	-3.3617	0.000790527	0.424065	-6.98467	cg08502759	11	10562853	MRVI1-AS1	10562782	71
cg24583481	9.13175e-05	0.86464	3.36165	0.000790669	0.424065	-6.98484	cg24583481	11	110701388	ARHGAP20	110447758	253630
cg20054786	-8.77436e-05	0.928554	-3.3615	0.000791115	0.424065	-6.98536	cg20054786	4	38799406	TLR1	38797875	1531
cg07607354	-0.00010445	0.802016	-3.36146	0.000791206	0.424065	-6.98547	cg07607354	10	33769684	LINC00838	34048640	278956
cg11409285	-0.000144961	0.896451	-3.36116	0.000792084	0.424065	-6.9865	cg11409285	17	76641147	LINC02081	76613465	27682
cg18033756	-0.000475489	0.338617	-3.36094	0.000792695	0.424065	-6.98721	cg18033756	5	1660026	MIR4277	1708899	48873
cg20490900	-0.000227609	0.872224	-3.36025	0.000794667	0.424065	-6.98952	cg20490900	1	1502606	SSU72	1477052	25554
cg26227027	0.000143253	0.202383	3.35805	0.000800989	0.424065	-6.99688	cg26227027	1	33844886	LOC101929464	33815952	28934
cg14000687	6.7798e-05	0.0492419	3.3579	0.000801422	0.424065	-6.99738	cg14000687	9	111881604	FRRS1L	111892572	10968
cg17259761	0.000213291	0.787649	3.35779	0.000801726	0.424065	-6.99774	cg17259761	5	102364835	GIN1	102421703	56868
cg10706989	6.86472e-05	0.024096	3.35771	0.000801959	0.424065	-6.998	cg10706989	13	73302078	BORA	73302041	37
cg02006134	0.000188	0.228879	3.35718	0.000803484	0.424065	-6.99977	cg02006134	7	963333	ADAP1	937536	25797
cg16246961	5.11601e-05	0.0176941	3.35687	0.000804389	0.424065	-7.00082	cg16246961	19	58459139	ZNF256	58452200	6939
cg15139248	8.81654e-05	0.0405796	3.35683	0.00080451	0.424065	-7.00096	cg15139248	1	11160154	LOC105376736	11160075	79
cg01119777	0.000144877	0.890429	3.35609	0.000806643	0.424065	-7.00341	cg01119777	10	11936173	UPF2	11962020	25847
cg15900034	0.000315912	0.577003	3.35595	0.000807062	0.424065	-7.0039	cg15900034	8	143546893	ADGRB1	143545376	1517
cg11508373	-4.20975e-05	0.0286734	-3.35594	0.000807083	0.424065	-7.00392	cg11508373	14	103801660	EIF5	103801197	463
cg16674257	0.000166157	0.890454	3.35582	0.000807432	0.424065	-7.00432	cg16674257	5	73377339	LINC01335	73602234	224895
cg07736922	7.71021e-05	0.0367208	3.3555	0.000808368	0.424065	-7.0054	cg07736922	17	40539702	CAVIN1	40554466	14764
cg09814231	0.000176826	0.680219	3.35547	0.00080844	0.424065	-7.00548	cg09814231	5	149157216	PPARGC1B	149151502	5714
cg07868885	-5.96983e-05	0.0472525	-3.35543	0.000808551	0.424065	-7.00561	cg07868885	5	177631499	HNRNPAB	177631507	8
cg23288298	8.88533e-05	0.0966239	3.35398	0.000812791	0.425606	-7.01047	cg23288298	2	43451559	ZFP36L2	43449540	2019
cg01359967	-0.000160323	0.943137	-3.35294	0.000815824	0.426065	-7.01392	cg01359967	2	192045313	MYO1B	192110001	64688
cg16735190	0.000143042	0.860162	3.35238	0.000817478	0.426065	-7.0158	cg16735190	4	2303732	ZFYVE28	2330305	26573
cg21930968	0.000106609	0.805914	3.35224	0.000817875	0.426065	-7.01626	cg21930968	8	6931195	DEFA5	6912821	18374
cg25119743	-0.00021874	0.412546	-3.35183	0.00081907	0.426065	-7.01761	cg25119743	10	11059290	CELF2	11059885	595
cg09366312	0.000144503	0.0738846	3.35146	0.000820176	0.426065	-7.01886	cg09366312	18	5891001	TMEM200C	5889410	1591
cg10050397	-0.000168405	0.81129	-3.35056	0.000822814	0.426542	-7.02185	cg10050397	11	111386269	C11orf88	111385509	760
cg26862731	-9.54392e-05	0.974389	-3.35026	0.000823701	0.426542	-7.02285	cg26862731	10	120801850	EIF3A	120794540	7310
cg02951206	0.000110887	0.0732806	3.3496	0.000825673	0.426632	-7.02507	cg02951206	3	150804313	MED12L	150804584	271
cg17215278	0.000240781	0.467398	3.34911	0.000827132	0.426632	-7.02671	cg17215278	1	117114263	IGSF3	117117019	2756
cg02262553	-0.000224893	0.375006	-3.34886	0.000827864	0.426632	-7.02753	cg02262553	4	87849250	LOC100506746	87846045	3205
cg24913794	0.000887465	0.40728	3.34845	0.00082909	0.426632	-7.0289	cg24913794	2	126716943	GYPC	127413510	696567
cg04368724	-0.000175854	0.819019	-3.34667	0.000834388	0.428364	-7.03481	cg04368724	6	31760593	LSM2	31765168	4575
cg21476494	0.000677998	0.38545	3.34615	0.000835938	0.428364	-7.03654	cg21476494	12	116043958	MED13L	116396380	352422
cg09506600	0.00103046	0.719012	3.346	0.000836382	0.428364	-7.03703	cg09506600	1	248100228	OR2L13	248100330	102
cg10453123	-0.000113456	0.881205	-3.34474	0.000840189	0.429223	-7.04125	cg10453123	12	57388979	GPR182	57388354	625
cg22180298	-0.000108225	0.932925	-3.34457	0.000840682	0.429223	-7.04179	cg22180298	6	163731903	PACRG-AS1	163731016	887
cg23263937	0.000246072	0.18381	3.34383	0.000842926	0.429336	-7.04426	cg23263937	7	27192656	HOXA7	27193337	681
cg12213003	4.69811e-05	0.0253404	3.34312	0.000845069	0.429336	-7.04662	cg12213003	6	10747896	TMEM14B	10747991	95
cg16479173	0.00027852	0.100308	3.34274	0.000846208	0.429336	-7.04787	cg16479173	11	47290859	MADD	47290926	67
cg22670033	0.00020612	0.862525	3.34172	0.000849325	0.429336	-7.05129	cg22670033	5	180646608	MIR4638	180649565	2957
cg00741634	0.000268213	0.198651	3.34164	0.000849573	0.429336	-7.05156	cg00741634	19	19432407	MAU2	19431629	778
cg06763161	8.22891e-05	0.931425	3.34076	0.000852225	0.429336	-7.05445	cg06763161	1	33813745	LOC101929464	33815952	2207
cg13194899	0.000124204	0.902367	3.34045	0.000853172	0.429336	-7.05548	cg13194899	10	88150280	WAPL	88195012	44732
cg22045990	-0.00038718	0.388397	-3.34032	0.000853596	0.429336	-7.05594	cg22045990	1	32828105	TSSK3	32827861	244
cg05916684	-0.000249485	0.296375	-3.34025	0.000853784	0.429336	-7.05615	cg05916684	17	49008322	SPAG9	49039534	31212
cg08730245	-0.000183435	0.583046	-3.3397	0.000855491	0.429336	-7.058	cg08730245	12	53902893	ATF7	53901639	1254
cg27436190	-0.000138425	0.971608	-3.33966	0.000855615	0.429336	-7.05813	cg27436190	18	74633766	MBP	74690788	57022
cg25817419	4.66555e-05	0.0246467	3.33894	0.000857809	0.429336	-7.06051	cg25817419	12	112563297	TRAFD1	112563348	51
cg15446613	-0.000117574	0.293169	-3.3383	0.000859776	0.429336	-7.06264	cg15446613	6	107077566	QRSL1	107077440	126
cg23701776	0.000148432	0.148958	3.33764	0.000861795	0.429336	-7.06481	cg23701776	19	5680879	HSD11B1L	5680775	104
cg24900425	-0.000593899	0.776672	-3.33764	0.00086181	0.429336	-7.06483	cg24900425	17	41278444	NBR2	41277573	871
cg15269027	7.89328e-05	0.0697688	3.33761	0.000861894	0.429336	-7.06492	cg15269027	6	31865759	C2	31865561	198
cg06294856	-0.000145886	0.882357	-3.33666	0.000864828	0.430143	-7.06807	cg06294856	9	18776340	SAXO1	18927657	151317
cg08037440	-0.000116037	0.0619373	-3.33563	0.000868012	0.430518	-7.07148	cg08037440	1	228195083	WNT3A	228194722	361
cg15042142	-0.000111843	0.859478	-3.33557	0.000868214	0.430518	-7.0717	cg15042142	15	101563871	LRRK1	101459419	104452
cg15378038	0.00010139	0.850367	3.33326	0.000875411	0.431159	-7.07936	cg15378038	17	36927329	PIP4K2B	36921943	5386
cg02064368	-0.000480323	0.187275	-3.33323	0.000875486	0.431159	-7.07944	cg02064368	4	119786577	SYNPO2	119771842	14735
cg22723098	6.55844e-05	0.0594924	3.33295	0.000876362	0.431159	-7.08037	cg22723098	1	10535387	PEX14	10535002	385
cg15054838	0.000124411	0.298127	3.33292	0.00087647	0.431159	-7.08048	cg15054838	2	177005306	HOXD-AS2	176999568	5738
cg00204355	-0.00016117	0.868913	-3.33256	0.000877607	0.431159	-7.08168	cg00204355	6	74371222	LOC101928489	74403625	32403
cg05012044	-0.000201036	0.631666	-3.3321	0.00087904	0.431159	-7.0832	cg05012044	19	12171668	ZNF844	12175513	3845
cg09296611	-7.13521e-05	0.0235977	-3.3312	0.00088188	0.431159	-7.08619	cg09296611	2	10861704	ATP6V1C2	10861774	70
cg02412628	-0.000111239	0.898133	-3.33109	0.000882215	0.431159	-7.08654	cg02412628	20	1473638	SIRPB2	1455235	18403
cg00900054	6.0804e-05	0.0592797	3.33101	0.000882456	0.431159	-7.0868	cg00900054	1	46016580	AKR1A1	46016454	126
cg08861456	0.00102097	0.609115	3.33094	0.000882681	0.431159	-7.08703	cg08861456	1	248100276	OR2L13	248100330	54
cg03340036	-0.000238379	0.539808	-3.32969	0.00088663	0.432109	-7.09118	cg03340036	4	89446409	LOC101929134	89444960	1449
cg26397265	8.9984e-05	0.0858741	3.32923	0.000888098	0.432109	-7.09271	cg26397265	12	25348258	ETFRF1	25348149	109
cg11525941	-0.000158899	0.136528	-3.32893	0.000889045	0.432109	-7.0937	cg11525941	5	87971950	MIR9-2	87962670	9280
cg14676592	-0.000183178	0.293895	-3.32866	0.000889906	0.432109	-7.0946	cg14676592	16	49910862	CNEP1R1	50059116	148254
cg15538753	-9.19587e-05	0.937209	-3.32808	0.000891743	0.432359	-7.09651	cg15538753	10	70317995	TET1	70320116	2121
cg22940961	-9.17248e-05	0.921503	-3.32669	0.000896191	0.433669	-7.10113	cg22940961	19	51770775	SIGLECL1	51767136	3639
cg05229340	0.000140048	0.890869	3.3264	0.000897094	0.433669	-7.10206	cg05229340	17	63833529	CEP112	63631657	201872
cg09263731	-0.000210898	0.114625	-3.32562	0.000899592	0.433735	-7.10464	cg09263731	14	102789670	ZNF839	102786087	3583
cg01984858	-0.000114425	0.0378337	-3.32513	0.000901177	0.433735	-7.10627	cg01984858	6	28555079	ZBED9	28539406	15673
cg05340882	0.000364061	0.129655	3.32472	0.000902485	0.433735	-7.10762	cg05340882	19	2543750	GNG7	2511217	32533
cg16568131	0.000457345	0.532631	3.32446	0.000903327	0.433735	-7.10848	cg16568131	6	28983079	ZNF311	28962561	20518
cg03044735	-8.06188e-05	0.0519567	-3.32365	0.000905954	0.433735	-7.11118	cg03044735	22	25201891	SGSM1	25202187	296
cg04203298	-0.000149726	0.280005	-3.32286	0.000908502	0.433735	-7.11378	cg04203298	11	59521722	STX3	59522531	809
cg06776703	9.33453e-05	0.0485562	3.32268	0.000909092	0.433735	-7.11438	cg06776703	19	4328759	STAP2	4324039	4720
cg25772341	0.000136051	0.0728938	3.32263	0.000909244	0.433735	-7.11454	cg25772341	1	156023039	LAMTOR2	156024516	1477
cg10503542	0.00058188	0.67019	3.32239	0.000910028	0.433735	-7.11534	cg10503542	11	81928181	MIR4300	81601782	326399
cg18220786	0.000546424	0.771899	3.32225	0.000910484	0.433735	-7.1158	cg18220786	14	97446280	LINC00618	97409915	36365
cg24794992	0.000265625	0.842163	3.32125	0.000913731	0.434649	-7.1191	cg24794992	16	21689897	OTOA	21689834	63
cg20455854	0.000163196	0.378279	3.32053	0.00091607	0.435129	-7.12147	cg20455854	5	139040849	CXXC5	139039139	1710
cg18755829	-0.000108812	0.110818	-3.31962	0.000919051	0.435313	-7.12449	cg18755829	1	38512230	POU3F1	38509522	2708
cg26892394	-4.93513e-05	0.0199037	-3.3196	0.000919117	0.435313	-7.12455	cg26892394	7	87563573	ADAM22	87563457	116
cg12105920	0.00021009	0.73944	3.31886	0.000921547	0.435833	-7.127	cg12105920	10	47257805	BMS1P6	47225570	32235
cg09898217	-0.000130582	0.864456	-3.31728	0.000926732	0.437287	-7.13221	cg09898217	10	80577996	ZMIZ1-AS1	80703082	125086
cg25432294	-0.000344033	0.691388	-3.31711	0.000927293	0.437287	-7.13277	cg25432294	2	67282212	LINC01828	67313577	31365
cg18261909	0.000257164	0.540943	3.31593	0.000931177	0.438487	-7.13664	cg18261909	6	30881571	VARS2	30881984	413
cg19226017	0.000208082	0.760635	3.31446	0.000936056	0.439219	-7.14149	cg19226017	6	35697185	LOC285847	35694538	2647
cg26853401	0.000249375	0.242321	3.31404	0.000937465	0.439219	-7.14288	cg26853401	4	84206199	HPSE	84213613	7414
cg11337018	-7.38078e-05	0.0340575	-3.31383	0.000938176	0.439219	-7.14359	cg11337018	1	24513944	LOC284632	24526729	12785
cg27576946	-0.00012739	0.0327551	-3.31359	0.000938973	0.439219	-7.14437	cg27576946	17	73893202	MRPL38	73894723	1521
cg12636882	-8.86001e-05	0.895556	-3.31327	0.000940028	0.439219	-7.14541	cg12636882	4	3180930	MSANTD1	3246095	65165
cg25945449	-7.65129e-05	0.937272	-3.31257	0.000942375	0.439219	-7.14773	cg25945449	22	41185415	SLC25A17	41165633	19782
cg13409439	0.00018993	0.82926	3.31119	0.00094701	0.439219	-7.15228	cg13409439	9	135040296	NTNG2	135037333	2963
cg25195795	0.000323717	0.271546	3.3111	0.000947314	0.439219	-7.15257	cg25195795	10	21807252	SKIDA1	21802408	4844
cg07482199	6.07805e-05	0.0316406	3.31094	0.000947846	0.439219	-7.15309	cg07482199	3	183353393	KLHL24	183353410	17
cg27366617	0.000302547	0.833044	3.31081	0.000948305	0.439219	-7.15354	cg27366617	18	76459785	SALL3	76740274	280489
cg13900770	0.000726064	0.236592	3.3108	0.000948324	0.439219	-7.15356	cg13900770	1	74663636	FPGT-TNNI3K	74663895	259
cg24699418	-5.77145e-05	0.0452716	-3.31065	0.000948837	0.439219	-7.15406	cg24699418	1	44411974	IPO13	44412477	503
cg02900516	6.70524e-05	0.0387347	3.30983	0.000951615	0.43977	-7.15677	cg02900516	10	32667723	LOC102031319	32636291	31432
cg11249390	9.31269e-05	0.899094	3.3092	0.000953731	0.43977	-7.15883	cg11249390	6	139306200	ABRACL	139349818	43618
cg24324354	-0.000206594	0.223724	-3.3091	0.000954059	0.43977	-7.15915	cg24324354	12	58004248	ARHGEF25	58003962	286
cg17491564	-0.000205521	0.330237	-3.30787	0.000958236	0.440701	-7.1632	cg17491564	19	10677931	CDKN2D	10677137	794
cg02505177	-0.000132305	0.599009	-3.30772	0.000958771	0.440701	-7.16372	cg02505177	10	103574626	KCNIP2-AS1	103578824	4198
cg20497668	-0.000425328	0.770219	-3.30654	0.00096278	0.440983	-7.16759	cg20497668	10	134624132	CFAP46	134621895	2237
cg25558531	-0.000355268	0.760084	-3.30642	0.000963187	0.440983	-7.16798	cg25558531	17	21825339	FAM27E5	21825369	30
cg07989796	6.30402e-05	0.0671941	3.30523	0.000967251	0.440983	-7.17188	cg07989796	19	41082579	SHKBP1	41082756	177
cg27198485	0.000109473	0.138244	3.30497	0.000968158	0.440983	-7.17275	cg27198485	19	34175308	CHST8	34175433	125
cg11239316	5.8417e-05	0.0509189	3.30473	0.000968991	0.440983	-7.17355	cg11239316	20	33104198	DYNLRB1	33104188	10
cg16127594	-0.000139794	0.119885	-3.30461	0.000969387	0.440983	-7.17392	cg16127594	1	95393115	LOC729970	95393583	468
cg23846712	-0.000279109	0.388067	-3.3044	0.000970119	0.440983	-7.17462	cg23846712	19	3607608	CACTIN-AS1	3607244	364
cg03438490	-8.02264e-05	0.942495	-3.30386	0.000971983	0.440983	-7.1764	cg03438490	17	61515010	CYB561	61509664	5346
cg13548164	0.000268964	0.569314	3.30377	0.000972283	0.440983	-7.17669	cg13548164	7	56133747	SUMF2	56131916	1831
cg20641095	-0.000159095	0.0993341	-3.3036	0.000972861	0.440983	-7.17724	cg20641095	17	40374347	STAT5B	40351194	23153
cg26746255	-0.000132903	0.938317	-3.30288	0.000975365	0.441023	-7.17962	cg26746255	6	164011659	LOC102724152	164085397	73738
cg01282959	-9.43322e-05	0.910635	-3.30273	0.000975868	0.441023	-7.1801	cg01282959	16	29323917	SNX29P2	29313607	10310
cg27637738	-0.000343414	0.623765	-3.30175	0.000979279	0.441023	-7.18333	cg27637738	7	55148644	EGFR	55177509	28865
cg27408171	0.000361929	0.326849	3.30125	0.000981	0.441023	-7.18496	cg27408171	6	2958808	SERPINB6	2948392	10416
cg27658640	-8.07123e-05	0.0623151	-3.30104	0.000981735	0.441023	-7.18566	cg27658640	17	4843839	RNF167	4843302	537
cg18393175	0.00020063	0.757367	3.30054	0.000983491	0.441023	-7.18731	cg18393175	6	156488510	SNORD28B	156699883	211373
cg27249858	0.000257452	0.156949	3.30026	0.000984465	0.441023	-7.18823	cg27249858	10	45374444	TMEM72	45406763	32319
cg08092331	-5.43951e-05	0.0780029	-3.2999	0.000985715	0.441023	-7.1894	cg08092331	12	121019201	POP5	121016847	2354
cg08926040	0.000108599	0.936744	3.29961	0.000986714	0.441023	-7.19034	cg08926040	11	8638598	TRIM66	8633583	5015
cg19730801	-6.29088e-05	0.0597534	-3.2992	0.000988144	0.441023	-7.19168	cg19730801	14	103244459	TRAF3	103243815	644
cg09409539	0.000270645	0.172734	3.29894	0.00098906	0.441023	-7.19254	cg09409539	2	95664243	MAL	95691399	27156
cg20793089	-9.73589e-05	0.041276	-3.29863	0.000990166	0.441023	-7.19358	cg20793089	15	52588057	MYO5A	52599479	11422
cg08798148	7.92691e-05	0.931012	3.29854	0.000990467	0.441023	-7.19386	cg08798148	7	102100221	ALKBH4	102096666	3555
cg21666857	-0.00023862	0.790115	-3.29799	0.000992399	0.441283	-7.19567	cg21666857	2	200959351	MAIP1	200820039	139312
cg26784300	-0.000608642	0.67761	-3.2975	0.000994109	0.441361	-7.19726	cg26784300	2	8596908	LINC01814	8699962	103054
cg02930866	-0.000157754	0.249405	-3.29717	0.000995296	0.441361	-7.19837	cg02930866	3	15482580	COLQ	15491639	9059
cg16654851	-4.80878e-05	0.0213905	-3.29613	0.000998954	0.441361	-7.20177	cg16654851	7	148725968	PDIA4	148700153	25815
cg06100240	-0.000141741	0.878351	-3.29578	0.00100021	0.441361	-7.20293	cg06100240	1	158465870	OR10R2	158449667	16203
cg25355065	8.64049e-05	0.023812	3.29566	0.0010006	0.441361	-7.20329	cg25355065	10	104473629	SFXN2	104474297	668
cg20566904	-0.000115391	0.864489	-3.2952	0.00100224	0.441361	-7.20481	cg20566904	13	114083240	ADPRHL1	114076254	6986
cg19781863	-0.000219319	0.859041	-3.29509	0.00100263	0.441361	-7.20517	cg19781863	12	62918364	MON2	62860596	57768
cg22155281	0.000185876	0.888572	3.29445	0.00100492	0.441361	-7.20728	cg22155281	4	118007206	TRAM1L1	118004709	2497
cg16990474	-0.000166881	0.883037	-3.29444	0.00100496	0.441361	-7.20732	cg16990474	10	1506175	ADARB2-AS1	1568824	62649
cg11636557	-8.27964e-05	0.0712619	-3.29251	0.00101182	0.441361	-7.21362	cg11636557	17	40714701	COASY	40714091	610
cg06614257	0.000137197	0.886484	3.29238	0.0010123	0.441361	-7.21406	cg06614257	17	7758608	TMEM88	7758383	225
cg02858997	-0.000122001	0.887793	-3.29175	0.00101454	0.441361	-7.21611	cg02858997	2	105858314	GPR45	105858199	115
cg14603620	-0.000130838	0.065764	-3.29155	0.00101528	0.441361	-7.21679	cg14603620	17	38334166	RAPGEFL1	38334241	75
cg00521744	0.000100746	0.891749	3.29091	0.00101755	0.441361	-7.21886	cg00521744	12	118457483	RFC5	118454465	3018
cg03395562	0.000103017	0.129579	3.29055	0.00101884	0.441361	-7.22003	cg03395562	4	146857246	LINC01095	147030606	173360
cg01939912	0.000157803	0.90837	3.29	0.00102084	0.441361	-7.22184	cg01939912	11	89595703	TRIM64B	89603605	7902
cg14959260	0.000314371	0.585917	3.28989	0.00102122	0.441361	-7.22219	cg14959260	4	9917839	SLC2A9	9827847	89992
cg16846765	0.000190684	0.843758	3.28945	0.00102282	0.441361	-7.22364	cg16846765	2	3681244	ALLC	3705785	24541
cg09811127	0.000139269	0.850502	3.28911	0.00102405	0.441361	-7.22475	cg09811127	1	2284501	MORN1	2286613	2112
cg06760566	0.000240119	0.899947	3.28861	0.00102588	0.441361	-7.2264	cg06760566	12	91583419	DCN	91537053	46366
cg23610752	0.000213514	0.942173	3.28831	0.00102695	0.441361	-7.22737	cg23610752	1	170522223	GORAB	170501262	20961
cg00910338	0.000445203	0.834135	3.28789	0.00102847	0.441361	-7.22874	cg00910338	14	101423117	SNORD114-6	101423502	385
cg07153921	-8.89988e-05	0.904087	-3.28767	0.00102927	0.441361	-7.22946	cg07153921	17	41440717	LINC00910	41447212	6495
cg08895618	-0.000100542	0.860409	-3.28757	0.00102964	0.441361	-7.2298	cg08895618	5	149887008	NDST1	149887673	665
cg21555940	0.000144439	0.872068	3.28733	0.00103052	0.441361	-7.23059	cg21555940	2	219572463	TTLL4	219575567	3104
cg01511557	-0.000302487	0.519928	-3.28704	0.00103156	0.441361	-7.23152	cg01511557	1	50514319	ELAVL4	50513685	634
cg14599961	0.00012354	0.964841	3.28628	0.00103434	0.441361	-7.23402	cg14599961	15	25685368	UBE3A	25582395	102973
cg08563994	-4.48399e-05	0.031505	-3.286	0.00103537	0.441361	-7.23493	cg08563994	3	49823664	CDHR4	49828166	4502
cg14008098	5.551e-05	0.0403708	3.28594	0.00103557	0.441361	-7.23512	cg14008098	1	111889064	PIFO	111889181	117
cg05373256	-9.78344e-05	0.852008	-3.28592	0.00103565	0.441361	-7.23519	cg05373256	11	61522178	DKFZP434K028	61521500	678
cg15690542	-0.000158053	0.646986	-3.2857	0.00103647	0.441361	-7.23592	cg15690542	1	151172905	PIP5K1A	151171020	1885
cg06698926	-0.000216021	0.728519	-3.28558	0.00103689	0.441361	-7.23629	cg06698926	11	57958183	OR9Q2	57957905	278
cg22785561	-0.000467208	0.770232	-3.28553	0.00103708	0.441361	-7.23646	cg22785561	4	46923365	GABRA4	46920916	2449
cg07788140	-0.000473151	0.847425	-3.28416	0.00104212	0.442369	-7.24095	cg07788140	12	113921202	LHX5-AS1	113909807	11395
cg24640144	-0.000103954	0.0641422	-3.28415	0.00104215	0.442369	-7.24098	cg24640144	1	44173762	ST3GAL3	44173203	559
cg11663144	-0.000452522	0.652096	-3.28347	0.00104466	0.44286	-7.24321	cg11663144	21	46675770	POFUT2	46683842	8072
cg25776856	-8.97776e-05	0.0572597	-3.28144	0.00105216	0.444075	-7.24983	cg25776856	7	107302415	SLC26A4	107301079	1336
cg01252586	4.63243e-05	0.0295242	3.28128	0.00105274	0.444075	-7.25034	cg01252586	5	175815479	HIGD2A	175815526	47
cg18129105	-5.80071e-05	0.0588307	-3.28123	0.00105294	0.444075	-7.25052	cg18129105	17	65713950	NOL11	65713948	2
cg21603144	-0.000202689	0.363871	-3.2805	0.00105565	0.444075	-7.2529	cg21603144	2	102608233	IL1R2	102608305	72
cg06828938	-9.04424e-05	0.864636	-3.28007	0.00105722	0.444075	-7.25428	cg06828938	22	37407037	TST	37406899	138
cg24713204	0.000205151	0.295889	3.27999	0.00105752	0.444075	-7.25454	cg24713204	19	57019373	ZNF471	57019211	162
cg27123392	-0.000238166	0.539276	-3.27969	0.00105865	0.444075	-7.25552	cg27123392	15	50570473	GABPB1	50569388	1085
cg05696931	-8.09306e-05	0.932583	-3.27872	0.00106228	0.444075	-7.25869	cg05696931	1	227175867	CDC42BPA	227177565	1698
cg19584341	3.96377e-05	0.0262721	3.27862	0.00106264	0.444075	-7.25901	cg19584341	11	506908	RNH1	494511	12397
cg02341480	0.000445638	0.504587	3.27846	0.00106327	0.444075	-7.25955	cg02341480	1	235267474	TOMM20	235272657	5183
cg00543944	0.00020654	0.82473	3.27807	0.0010647	0.444075	-7.2608	cg00543944	4	123524574	IL21	123533782	9208
cg24451981	4.88457e-05	0.0158906	3.27801	0.00106493	0.444075	-7.26101	cg24451981	15	40453319	BUB1B	40453209	110
cg23573822	0.000113823	0.926558	3.27795	0.00106517	0.444075	-7.26121	cg23573822	10	1151180	WDR37	1102775	48405
cg01772980	-0.000440179	0.786446	-3.27742	0.00106717	0.444151	-7.26295	cg01772980	11	61957695	SCGB1D1	61957709	14
cg10661769	0.000473336	0.48078	3.27718	0.00106806	0.444151	-7.26372	cg10661769	6	30881484	VARS2	30881984	500
cg19712013	-9.81087e-05	0.895655	-3.27475	0.00107723	0.447395	-7.27163	cg19712013	4	78033903	CCNG2	78078356	44453
cg26405020	0.000133769	0.338336	3.27372	0.00108115	0.448455	-7.275	cg26405020	15	91427363	FES	91427664	301
cg19926505	-5.83481e-05	0.0548704	-3.27333	0.00108262	0.448495	-7.27625	cg19926505	6	33239487	RPS18	33239851	364
cg14028489	3.5881e-05	0.0116798	3.27283	0.00108452	0.448715	-7.27788	cg14028489	11	57283220	TIMM10	57295935	12715
cg24194698	-8.53224e-05	0.905043	-3.27141	0.00108998	0.449746	-7.28253	cg24194698	10	28849403	WAC	28822420	26983
cg02865447	3.59328e-05	0.0141024	3.27131	0.00109034	0.449746	-7.28284	cg02865447	6	90062469	RRAGD	90074334	11865
cg07568716	-7.488e-05	0.0255987	-3.2711	0.00109114	0.449746	-7.28351	cg07568716	10	115613993	NHLRC2	115614390	397
cg14329783	-0.000807481	0.536502	-3.26995	0.00109559	0.450793	-7.28727	cg14329783	7	75779857	SRRM3	75831210	51353
cg02346282	0.000148906	0.96545	3.26948	0.00109737	0.450793	-7.28878	cg02346282	5	72793476	BTF3	72794249	773
cg03704894	0.000101	0.944479	3.26911	0.00109879	0.450793	-7.28998	cg03704894	10	123125142	FGFR2	123237843	112701
cg13836687	0.000251554	0.618252	3.26871	0.00110036	0.450793	-7.2913	cg13836687	14	106662577	LINC00226	106744268	81691
cg21503237	-0.000142607	0.939221	-3.26857	0.00110088	0.450793	-7.29174	cg21503237	4	6655391	MRFAP1	6641817	13574
cg19826439	8.93605e-05	0.162089	3.2677	0.00110426	0.450793	-7.29457	cg19826439	1	226297528	ACBD3	226332379	34851
cg10574148	8.96428e-05	0.0725131	3.26746	0.00110518	0.450793	-7.29534	cg10574148	6	135504383	MYB	135502452	1931
cg05296619	0.000119855	0.408836	3.26693	0.00110726	0.450793	-7.29708	cg05296619	13	114834683	RASA3	114747193	87490
cg16758598	0.000107374	0.889433	3.26619	0.00111015	0.450793	-7.2995	cg16758598	4	106729791	LOC101929529	106736301	6510
cg07105596	-0.000471201	0.302035	-3.26604	0.00111073	0.450793	-7.29998	cg07105596	20	57427472	GNAS	57428035	563
cg07238058	0.000721407	0.747435	3.26591	0.00111124	0.450793	-7.30041	cg07238058	12	19936611	LOC100506393	20167618	231007
cg16155122	0.000175754	0.199096	3.26481	0.00111553	0.450793	-7.30397	cg16155122	22	25201958	SGSM1	25202187	229
cg03669949	0.000660923	0.815836	3.26453	0.00111663	0.450793	-7.30488	cg03669949	6	74104426	DDX43	74104284	142
cg20285128	-0.000111557	0.0858127	-3.26372	0.00111981	0.450793	-7.30751	cg20285128	1	156646746	NES	156638555	8191
cg07995570	-0.000124784	0.0546848	-3.26344	0.00112091	0.450793	-7.30842	cg07995570	1	91192025	BARHL2	91177578	14447
cg26256263	0.000152154	0.935072	3.2634	0.00112105	0.450793	-7.30854	cg26256263	1	25258146	MIR6731	25245835	12311
cg20993222	0.000186404	0.0728875	3.26333	0.00112134	0.450793	-7.30878	cg20993222	6	28985006	LOC100129636	29003797	18791
cg12496710	6.7154e-05	0.0850545	3.26322	0.00112176	0.450793	-7.30912	cg12496710	17	8030076	HES7	8023907	6169
cg14176273	0.000270093	0.632743	3.26285	0.00112324	0.450793	-7.31034	cg14176273	16	32096623	LOC102723753	32163432	66809
cg06217323	-0.000598614	0.690627	-3.26238	0.00112506	0.450793	-7.31184	cg06217323	3	75445502	FAM86DP	75470702	25200
cg04234556	-0.000172424	0.931315	-3.26202	0.0011265	0.450793	-7.31303	cg04234556	1	29059141	YTHDF2	29063132	3991
cg24985772	-0.000666907	0.54412	-3.26163	0.00112805	0.450793	-7.3143	cg24985772	11	58830610	FAM111B	58874657	44047
cg08463820	-0.000330245	0.916142	-3.26155	0.00112836	0.450793	-7.31455	cg08463820	7	157453872	MIR153-2	157367027	86845
cg21983178	-0.000104167	0.84156	-3.2612	0.00112975	0.450793	-7.31569	cg21983178	1	45120676	TMEM53	45118918	1758
cg23615488	-9.40036e-05	0.925003	-3.26095	0.00113072	0.450793	-7.31648	cg23615488	1	66869943	PDE4B	66820060	49883
cg11907448	-0.000106645	0.912525	-3.26091	0.00113087	0.450793	-7.31661	cg11907448	19	2433817	MIR7108	2434911	1094
cg15298486	0.000169166	0.151552	3.2609	0.00113093	0.450793	-7.31666	cg15298486	10	102046690	PKD2L1	102047902	1212
cg23071995	-4.96188e-05	0.0295212	-3.26023	0.00113358	0.450793	-7.31882	cg23071995	11	20409306	PRMT3	20409075	231
cg22138735	-0.000407808	0.363761	-3.26018	0.0011338	0.450793	-7.319	cg22138735	20	62679713	SOX18	62679078	635
cg05047465	5.56403e-05	0.0264769	3.25956	0.00113626	0.450793	-7.32101	cg05047465	10	27793441	RAB18	27793102	339
cg01014287	-0.00015493	0.0518044	-3.25953	0.00113638	0.450793	-7.3211	cg01014287	1	78445169	DNAJB4	78444841	328
cg15167044	0.000144625	0.122053	3.25866	0.00113985	0.451115	-7.32392	cg15167044	6	100039413	PRDM13	100054649	15236
cg15024055	-6.44585e-05	0.0678169	-3.25864	0.00113995	0.451115	-7.324	cg15024055	5	81267935	ATG10	81267843	92
cg02569437	-4.94304e-05	0.0498292	-3.25753	0.00114438	0.451932	-7.32759	cg02569437	6	42947051	PPP2R5D	42952236	5185
cg07094541	-7.67964e-05	0.0330551	-3.25695	0.00114668	0.451932	-7.32945	cg07094541	17	37307911	ARL5C	37313146	5235
cg00347563	-0.000113172	0.0695712	-3.25689	0.00114693	0.451932	-7.32965	cg00347563	1	78511600	GIPC2	78511588	12
cg16169732	-0.000105779	0.907997	-3.25674	0.00114753	0.451932	-7.33014	cg16169732	4	132300589	LOC101927305	132685992	385403
cg01272081	5.05768e-05	0.0361898	3.25613	0.00115	0.452269	-7.33213	cg01272081	9	32551527	SMIM27	32551714	187
cg15065591	-0.000505073	0.837327	-3.25584	0.00115115	0.452269	-7.33305	cg15065591	17	41278380	NBR2	41277573	807
cg25629768	0.000358285	0.813193	3.25483	0.00115525	0.452741	-7.33634	cg25629768	19	2428567	LMNB2	2428162	405
cg01701837	-0.0001206	0.82194	-3.254	0.00115859	0.452741	-7.33901	cg01701837	9	140374285	PNPLA7	140354403	19882
cg26991199	5.8821e-05	0.027828	3.25354	0.00116047	0.452741	-7.34051	cg26991199	1	24307153	SRSF10	24290836	16317
cg24543400	-4.64734e-05	0.0358181	-3.25312	0.00116219	0.452741	-7.34188	cg24543400	2	12857652	TRIB2	12856997	655
cg22389137	-0.000165665	0.207481	-3.25259	0.00116435	0.452741	-7.34359	cg22389137	4	113432227	NEUROG2	113434671	2444
cg03059131	-0.000136856	0.0317282	-3.25252	0.00116461	0.452741	-7.34381	cg03059131	15	60296996	FOXB1	60296420	576
cg27488348	0.000126773	0.102711	3.25244	0.00116496	0.452741	-7.34408	cg27488348	12	14720834	PLBD1-AS1	14720665	169
cg04771315	8.8761e-05	0.919144	3.25214	0.00116616	0.452741	-7.34504	cg04771315	10	126152789	LHPP	126150340	2449
cg10668363	0.00020781	0.789797	3.25139	0.00116923	0.452741	-7.34746	cg10668363	19	52076691	ZNF175	52074489	2202
cg00056489	0.000224102	0.938071	3.25115	0.00117021	0.452741	-7.34824	cg00056489	12	111856652	SH2B3	111843751	12901
cg26432350	-0.000176819	0.544512	-3.25114	0.00117025	0.452741	-7.34827	cg26432350	3	47040357	NRADDP	47053031	12674
cg02346563	8.94976e-05	0.933458	3.25106	0.00117059	0.452741	-7.34854	cg02346563	11	8084670	TUB-AS1	8081584	3086
cg00597555	-9.33148e-05	0.913475	-3.25102	0.00117073	0.452741	-7.34865	cg00597555	15	90177036	KIF7	90171200	5836
cg01728667	9.06339e-05	0.0605527	3.25055	0.00117268	0.452741	-7.35019	cg01728667	1	145439281	TXNIP	145439346	65
cg00766146	9.614e-05	0.930003	3.25044	0.00117311	0.452741	-7.35052	cg00766146	1	2248719	MORN1	2252691	3972
cg07099553	-0.000374457	0.224097	-3.24922	0.00117811	0.453224	-7.35447	cg07099553	15	89178856	ISG20	89178867	11
cg26521139	0.000465108	0.568985	3.24909	0.00117867	0.453224	-7.3549	cg26521139	2	236658091	AGAP1-IT1	236414394	243697
cg09743199	0.000261454	0.792951	3.24899	0.00117909	0.453224	-7.35523	cg09743199	6	38127765	BTBD9	38136226	8461
cg25012919	0.000115118	0.102301	3.24879	0.00117989	0.453224	-7.35586	cg25012919	13	36705606	CCDC169-SOHLH2	36742344	36738
cg08804421	-0.000110131	0.863946	-3.24832	0.00118183	0.453384	-7.35738	cg08804421	17	78936797	CHMP6	78965640	28843
cg00916635	-0.000111332	0.0384572	-3.24796	0.00118335	0.453384	-7.35856	cg00916635	1	114414312	BCL2L15	114419435	5123
cg06333135	-9.17254e-05	0.93892	-3.24744	0.00118548	0.453384	-7.36023	cg06333135	3	47460006	SCAP	47455174	4832
cg10052687	0.000514408	0.636891	3.24717	0.0011866	0.453384	-7.3611	cg10052687	7	73787374	GTF2IRD1	73868119	80745
cg01362762	-6.80827e-05	0.958214	-3.24702	0.00118724	0.453384	-7.3616	cg01362762	13	114805400	RASA3	114747193	58207
cg06200982	0.000147262	0.957454	3.24615	0.00119083	0.454077	-7.36439	cg06200982	4	113168556	AP1AR	113152894	15662
cg11918474	-8.98276e-05	0.099949	-3.24545	0.00119373	0.454077	-7.36664	cg11918474	12	122906821	CLIP1-AS1	122880088	26733
cg16403912	-6.8492e-05	0.123634	-3.24542	0.00119386	0.454077	-7.36674	cg16403912	8	23104730	CHMP7	23104104	626
cg02205391	-0.000169536	0.228461	-3.24525	0.0011946	0.454077	-7.36732	cg02205391	6	31762409	LSM2	31765168	2759
cg21696617	-0.000111978	0.872573	-3.24414	0.00119924	0.454952	-7.3709	cg21696617	11	130343798	ADAMTS15	130318868	24930
cg22681114	-0.000135172	0.741021	-3.24377	0.00120079	0.454952	-7.37209	cg22681114	6	31123764	TCF19	31126300	2536
cg18796704	-0.000103785	0.912179	-3.24346	0.00120206	0.454952	-7.37307	cg18796704	6	132216033	CTGF	132269316	53283
cg23555592	-0.000135068	0.0271801	-3.24337	0.00120247	0.454952	-7.37338	cg23555592	10	91174309	IFIT5	91174324	15
cg09633129	7.30753e-05	0.0393266	3.24281	0.00120478	0.455236	-7.37516	cg09633129	4	2936284	NOP14-AS1	2937272	988
cg12829551	-6.96558e-05	0.0400916	-3.24235	0.00120674	0.455236	-7.37666	cg12829551	14	34931458	SPTSSA	34902143	29315
cg03519031	0.000132033	0.932496	3.2417	0.00120947	0.455236	-7.37875	cg03519031	2	74980612	HK2	75059781	79169
cg14442997	-6.83132e-05	0.0622301	-3.24124	0.00121141	0.455236	-7.38023	cg14442997	11	66035267	RAB1B	66036055	788
cg06730161	-0.000414872	0.754054	-3.24113	0.00121188	0.455236	-7.3806	cg06730161	12	41085302	CNTN1	41086243	941
cg06292864	-0.000142452	0.582139	-3.24085	0.00121307	0.455236	-7.3815	cg06292864	2	74644621	C2orf81	74641302	3319
cg05933219	-7.65336e-05	0.956973	-3.24067	0.00121383	0.455236	-7.38208	cg05933219	2	240099221	MGC16025	240115026	15805
cg16777618	-0.000517127	0.344268	-3.24055	0.00121434	0.455236	-7.38247	cg16777618	11	128694184	KCNJ1	128707908	13724
cg10615591	0.000206483	0.18776	3.23914	0.00122031	0.45694	-7.387	cg10615591	20	62318433	TNFRSF6B	62328003	9570
cg06740866	0.000103633	0.901592	3.23882	0.00122168	0.45694	-7.38804	cg06740866	5	32303446	ZFR	32354451	51005
cg18087672	-7.63194e-05	0.0696276	-3.23776	0.00122619	0.45779	-7.39144	cg18087672	17	46824915	TTLL6	46839592	14677
cg14269716	-0.000402612	0.470982	-3.23686	0.00123006	0.45779	-7.39435	cg14269716	19	14016603	CC2D1A	14016955	352
cg16367103	0.000138726	0.938292	3.23628	0.00123254	0.45779	-7.39622	cg16367103	14	105681416	BRF1	105675622	5794
cg04574956	0.000234201	0.842677	3.2359	0.00123416	0.45779	-7.39743	cg04574956	7	158809037	LINC00689	158801044	7993
cg04071118	-0.000199724	0.259372	-3.23573	0.0012349	0.45779	-7.39799	cg04071118	20	37555933	FAM83D	37554954	979
cg05157600	0.000148114	0.746592	3.23538	0.00123643	0.45779	-7.39913	cg05157600	21	43230125	PRDM15	43221153	8972
cg22778981	-0.000263992	0.318618	-3.23534	0.00123657	0.45779	-7.39923	cg22778981	17	37856133	ERBB2	37856230	97
cg13324568	-4.18997e-05	0.0107194	-3.23526	0.00123693	0.45779	-7.3995	cg13324568	11	61197484	SDHAF2	61197596	112
cg12002882	7.56955e-05	0.0697573	3.23482	0.00123882	0.45779	-7.40092	cg12002882	20	62461365	ZBTB46-AS1	62439428	21937
cg10799791	-0.00022324	0.810275	-3.23474	0.00123916	0.45779	-7.40117	cg10799791	14	55908365	TBPL2	55880929	27436
cg08259454	-6.50487e-05	0.0495646	-3.2347	0.00123934	0.45779	-7.4013	cg08259454	3	160118302	SMC4	160118346	44
cg05020125	0.00031125	0.379693	3.23366	0.00124385	0.458725	-7.40466	cg05020125	8	37605552	LOC728024	37604073	1479
cg09093388	4.11296e-05	0.0159869	3.23347	0.00124468	0.458725	-7.40527	cg09093388	15	65067381	MIR1272	65054585	12796
cg11442608	-0.000185605	0.287095	-3.23299	0.00124677	0.458978	-7.40682	cg11442608	15	81456832	CFAP161	81426643	30189
cg09336508	7.88349e-05	0.944987	3.23197	0.00125118	0.459516	-7.41009	cg09336508	16	20976025	DNAH3	20944432	31593
cg15226135	9.68566e-05	0.903796	3.23188	0.00125158	0.459516	-7.41039	cg15226135	22	50900278	SBF1	50883430	16848
cg14779106	8.74255e-05	0.282296	3.23136	0.00125384	0.459516	-7.41205	cg14779106	5	133747446	CDKN2AIPNL	133737755	9691
cg20201639	-5.83273e-05	0.0454148	-3.23136	0.00125384	0.459516	-7.41206	cg20201639	6	86388914	SNORD50B	86387306	1608
cg25027689	9.68816e-05	0.0715134	3.23021	0.00125884	0.460833	-7.41573	cg25027689	7	90892894	FZD1	90893782	888
cg24213669	-0.000699248	0.57692	-3.22911	0.00126371	0.462095	-7.41929	cg24213669	2	118616576	DDX18	118572254	44322
cg03827327	0.000301435	0.757284	3.22865	0.00126573	0.462318	-7.42077	cg03827327	16	26217675	MIR548W	26036557	181118
cg09365533	0.000218372	0.821498	3.22701	0.00127293	0.462373	-7.42602	cg09365533	19	2429209	LMNB2	2428162	1047
cg01191114	5.50703e-05	0.0326448	3.22642	0.00127557	0.462373	-7.42793	cg01191114	3	48936118	ARIH2OS	48955220	19102
cg25653638	-0.000169181	0.0943631	-3.22595	0.00127762	0.462373	-7.42942	cg25653638	2	47562335	EPCAM	47596286	33951
cg24780167	0.000136672	0.899271	3.22564	0.00127903	0.462373	-7.43043	cg24780167	2	179744587	CCDC141	179737747	6840
cg07127103	-0.000210585	0.38033	-3.22502	0.00128179	0.462373	-7.43243	cg07127103	14	55517313	MAPK1IP1L	55518361	1048
cg20638644	0.000126716	0.657224	3.22463	0.0012835	0.462373	-7.43365	cg20638644	12	64937971	RASSF3	65004292	66321
cg14022202	0.000105993	0.0837188	3.22457	0.00128378	0.462373	-7.43386	cg14022202	11	95656984	MAML2	95709756	52772
cg27391650	-0.000153523	0.745962	-3.22432	0.00128491	0.462373	-7.43467	cg27391650	3	75415591	FAM86DP	75470702	55111
cg22937574	3.99857e-05	0.0181128	3.2236	0.00128813	0.462373	-7.43698	cg22937574	12	8185341	FOXJ2	8185358	17
cg08383705	0.000190042	0.84289	3.22327	0.00128959	0.462373	-7.43803	cg08383705	16	90002862	DEF8	90015138	12276
cg24102266	-3.79012e-05	0.0305833	-3.2228	0.00129168	0.462373	-7.43953	cg24102266	1	33219584	KIAA1522	33231234	11650
cg14676166	-5.55842e-05	0.0459669	-3.22166	0.00129681	0.462373	-7.44318	cg14676166	22	38245522	EIF3L	38245378	144
cg02050283	-0.000171426	0.877707	-3.22103	0.00129964	0.462373	-7.4452	cg02050283	2	242998406	LINC01881	243030783	32377
cg18229647	5.5963e-05	0.0960718	3.22082	0.00130059	0.462373	-7.44588	cg18229647	19	44123486	CADM4	44126521	3035
cg01405093	9.2191e-05	0.917421	3.22073	0.00130099	0.462373	-7.44616	cg01405093	6	4952524	RPP40	4995279	42755
cg14588738	-0.000197229	0.931328	-3.22062	0.00130151	0.462373	-7.44653	cg14588738	9	109849678	LOC340512	109737113	112565
cg04253077	-0.000155808	0.907285	-3.22059	0.00130164	0.462373	-7.44662	cg04253077	14	81035143	CEP128	80962820	72323
cg03393821	-5.48331e-05	0.0528897	-3.22041	0.00130244	0.462373	-7.44719	cg03393821	1	145610981	RNF115	145610989	8
cg11525620	0.000127337	0.0869633	3.22035	0.00130274	0.462373	-7.4474	cg11525620	19	35417684	ZNF30	35417806	122
cg08624588	5.72015e-05	0.0573882	3.22007	0.00130399	0.462373	-7.44828	cg08624588	1	36929749	CSF3R	36931643	1894
cg05372499	-6.82054e-05	0.0520212	-3.2197	0.00130566	0.462373	-7.44947	cg05372499	2	219523924	BCS1L	219524378	454
cg27400070	-6.78236e-05	0.0537841	-3.21947	0.00130672	0.462373	-7.45022	cg27400070	15	40650962	DISP2	40650435	527
cg23585910	-3.86702e-05	0.0206248	-3.21909	0.00130844	0.462373	-7.45143	cg23585910	11	134123368	ACAD8	134123433	65
cg18935453	0.000153235	0.799945	3.21875	0.00130999	0.462373	-7.45253	cg18935453	11	68167030	PPP6R3	68228185	61155
cg02267795	5.63279e-05	0.0296228	3.21848	0.00131122	0.462373	-7.45339	cg02267795	22	24989065	LRRC75B	24981590	7475
cg20754348	-0.000346151	0.316064	-3.21781	0.00131425	0.462373	-7.45552	cg20754348	15	96869220	NR2F2	96869156	64
cg09422355	-0.000432547	0.764232	-3.21735	0.00131635	0.462373	-7.457	cg09422355	19	48547158	PLA2G4C	48551099	3941
cg26056348	7.21327e-05	0.0818861	3.21689	0.00131844	0.462373	-7.45846	cg26056348	7	75932317	HSPB1	75931874	443
cg23355637	-0.000115789	0.892173	-3.21653	0.00132011	0.462373	-7.45963	cg23355637	12	4433587	TIGAR	4430358	3229
cg06942946	9.67327e-05	0.874695	3.2159	0.00132297	0.462373	-7.46163	cg06942946	1	52604255	ZFYVE9	52607765	3510
cg11372683	-4.49719e-05	0.020593	-3.21578	0.00132351	0.462373	-7.46201	cg11372683	5	154237500	CNOT8	154237808	308
cg10051588	-0.000125183	0.861257	-3.21529	0.00132579	0.462373	-7.4636	cg10051588	4	16255438	TAPT1-AS1	16228285	27153
cg05938007	-0.000398557	0.479133	-3.21496	0.0013273	0.462373	-7.46465	cg05938007	2	27994018	MRPL33	27994583	565
cg04786201	-0.000154178	0.82484	-3.21481	0.001328	0.462373	-7.46513	cg04786201	1	17185605	MIR3675	17185443	162
cg13359054	-0.000237334	0.041768	-3.21418	0.00133087	0.462373	-7.46713	cg13359054	17	27618348	NUFIP2	27582853	35495
cg11074362	0.000402173	0.919692	3.21407	0.00133137	0.462373	-7.46748	cg11074362	9	19297575	DENND4C	19230762	66813
cg24158307	0.000119837	0.952579	3.21402	0.00133161	0.462373	-7.46764	cg24158307	14	95599667	MIR3173	95604255	4588
cg16401608	-0.000185992	0.882298	-3.2138	0.00133265	0.462373	-7.46836	cg16401608	2	220523857	SLC4A3	220492291	31566
cg04202802	-8.23672e-05	0.113666	-3.21367	0.00133324	0.462373	-7.46877	cg04202802	6	33396029	SYNGAP1	33387846	8183
cg21378047	-7.63254e-05	0.0936768	-3.21359	0.00133361	0.462373	-7.46903	cg21378047	3	129034659	H1FX-AS1	129035113	454
cg13019868	-0.00056604	0.534516	-3.21301	0.00133627	0.462373	-7.47087	cg13019868	11	128694101	KCNJ1	128707908	13807
cg26067259	-0.000583228	0.484715	-3.21235	0.00133932	0.462373	-7.47297	cg26067259	5	92927796	NR2F1	92919042	8754
cg02456218	0.000233896	0.716909	3.21227	0.0013397	0.462373	-7.47324	cg02456218	5	180476573	MIR8089	180470402	6171
cg13299824	0.000313398	0.689247	3.21192	0.00134135	0.462373	-7.47437	cg13299824	1	92414737	BRDT	92414927	190
cg04865565	0.000104752	0.896308	3.21172	0.00134226	0.462373	-7.475	cg04865565	17	47131481	IGF2BP1	47074773	56708
cg21748836	8.66511e-05	0.921801	3.21166	0.00134256	0.462373	-7.4752	cg21748836	2	239313057	ASB1	239335568	22511
cg12385165	0.000411469	0.709742	3.21119	0.00134474	0.462373	-7.4767	cg12385165	6	123321699	CLVS2	123317115	4584
cg08700194	0.000146922	0.878858	3.211	0.00134561	0.462373	-7.4773	cg08700194	5	150227524	IRGM	150226084	1440
cg07277624	-7.05608e-05	0.0929597	-3.21042	0.0013483	0.462373	-7.47914	cg07277624	20	44035142	DBNDD2	44035227	85
cg13996963	9.2453e-05	0.050184	3.2104	0.00134841	0.462373	-7.47922	cg13996963	8	15398278	TUSC3	15397595	683
cg08458509	-0.000111697	0.888326	-3.21019	0.00134938	0.462373	-7.47988	cg08458509	5	26237881	CDH9	26880708	642827
cg21936280	0.000115903	0.26668	3.21009	0.00134984	0.462373	-7.4802	cg21936280	17	37774934	PPP1R1B	37783176	8242
cg04342328	-0.000125756	0.0327597	-3.21006	0.00134999	0.462373	-7.4803	cg04342328	22	38966705	LOC105373031	38966504	201
cg18860301	-0.000137221	0.938013	-3.20945	0.00135285	0.462373	-7.48226	cg18860301	6	13977167	RNF182	13925423	51744
cg19656799	0.000216103	0.550642	3.2092	0.00135401	0.462373	-7.48305	cg19656799	11	55753849	OR5F1	55761156	7307
cg08037478	0.00030643	0.593579	3.20851	0.00135726	0.462373	-7.48526	cg08037478	12	38545085	ALG10B	38710556	165471
cg10693767	-0.000140351	0.925067	-3.20836	0.00135798	0.462373	-7.48574	cg10693767	17	78773124	LOC101928855	78775439	2315
cg14763874	0.000204299	0.893559	3.20825	0.00135846	0.462373	-7.48607	cg14763874	20	43753300	WFDC12	43752066	1234
cg23021477	0.000132645	0.0465884	3.20804	0.00135945	0.462373	-7.48675	cg23021477	19	53700527	ZNF818P	53716200	15673
cg24116072	9.94542e-05	0.0696641	3.20707	0.00136405	0.462373	-7.48987	cg24116072	4	40631919	NSUN7	40751913	119994
cg02880877	0.000382046	0.797583	3.2069	0.00136482	0.462373	-7.49039	cg02880877	6	125623484	HDDC2	125596495	26989
cg01229421	-0.000247399	0.784078	-3.20674	0.0013656	0.462373	-7.49091	cg01229421	16	11370688	PRM2	11369492	1196
cg17356964	0.000118833	0.937465	3.2067	0.00136578	0.462373	-7.49103	cg17356964	6	106582638	PRDM1	106546736	35902
cg27366395	-0.000196152	0.758528	-3.20613	0.00136849	0.462373	-7.49286	cg27366395	22	41625611	CHADL	41625513	98
cg07435294	0.000103985	0.120435	3.20611	0.00136855	0.462373	-7.4929	cg07435294	11	65554356	MIR1234	65554464	108
cg10607603	-8.41304e-05	0.960587	-3.20611	0.00136856	0.462373	-7.49291	cg10607603	17	73151410	SUMO2	73163824	12414
cg02675896	4.71595e-05	0.0243535	3.20541	0.00137186	0.462373	-7.49514	cg02675896	5	102594347	C5orf30	102594402	55
cg03415001	0.000126855	0.933763	3.20536	0.00137211	0.462373	-7.4953	cg03415001	4	181480012	LINC00290	181985242	505230
cg13984040	0.000235642	0.283288	3.20426	0.00137733	0.462373	-7.49881	cg13984040	12	125258948	SCARB1	125262173	3225
cg03828328	-0.000494011	0.365277	-3.20398	0.00137866	0.462373	-7.4997	cg03828328	5	140744556	PCDHGA5	140743897	659
cg23834895	0.00063465	0.345632	3.20384	0.00137936	0.462373	-7.50017	cg23834895	11	22359658	SLC17A6	22359666	8
cg16896031	9.82555e-05	0.914807	3.20381	0.00137949	0.462373	-7.50026	cg16896031	8	26148105	PPP2R2A	26149006	901
cg03216580	0.000397361	0.662717	3.20349	0.00138102	0.462373	-7.50128	cg03216580	10	3818357	KLF6	3818187	170
cg24877195	-6.21997e-05	0.0877198	-3.20254	0.00138553	0.462373	-7.50429	cg24877195	17	61554604	ACE	61554421	183
cg26722544	-0.000119044	0.951919	-3.20237	0.00138636	0.462373	-7.50484	cg26722544	5	179393917	RNF130	179382066	11851
cg24848035	-0.000148542	0.112646	-3.20227	0.00138681	0.462373	-7.50514	cg24848035	8	101118525	FBXO43	101145587	27062
cg26551211	-6.11676e-05	0.0551227	-3.20223	0.00138701	0.462373	-7.50527	cg26551211	6	170599713	FAM120B	170599790	77
cg20273422	0.000415472	0.806143	3.2022	0.00138716	0.462373	-7.50538	cg20273422	2	310224	ALKAL2	279560	30664
cg08727598	0.000118858	0.881939	3.202	0.00138815	0.462373	-7.50603	cg08727598	6	168630207	LOC105378137	168625960	4247
cg24898753	9.48207e-05	0.148889	3.20173	0.00138943	0.462373	-7.50688	cg24898753	11	61735917	FTH1	61731756	4161
cg07927257	0.000112739	0.891183	3.20145	0.00139078	0.462373	-7.50778	cg07927257	12	112032692	BRAP	112079949	47257
cg04533214	-0.000192528	0.540367	-3.20138	0.00139109	0.462373	-7.50798	cg04533214	3	101431192	PDCL3P4	101431277	85
cg20534525	3.73305e-05	0.0140138	3.20117	0.0013921	0.462373	-7.50865	cg20534525	5	172199132	DUSP1	172195092	4040
cg25692892	-0.000192764	0.088975	-3.20115	0.00139219	0.462373	-7.50871	cg25692892	17	16284414	UBB	16284410	4
cg19536902	-8.12589e-05	0.935983	-3.20111	0.00139242	0.462373	-7.50887	cg19536902	11	13305152	ARNTL	13299273	5879
cg15010283	0.000238048	0.926885	3.20109	0.00139248	0.462373	-7.50891	cg15010283	4	140382096	RAB33B	140374960	7136
cg09154794	-0.000197335	0.901608	-3.20067	0.00139452	0.462373	-7.51026	cg09154794	1	28239160	RPA2	28218035	21125
cg19849641	0.000149035	0.849482	3.20067	0.00139453	0.462373	-7.51026	cg19849641	3	63832719	THOC7	63819545	13174
cg25046953	0.000521807	0.23357	3.20039	0.00139584	0.462373	-7.51113	cg25046953	15	73611614	HCN4	73612199	585
cg18620571	0.000536068	0.889044	3.20025	0.00139653	0.462373	-7.51159	cg18620571	14	103593505	TNFAIP2	103592663	842
cg27523180	-8.43063e-05	0.932219	-3.20013	0.00139712	0.462373	-7.51198	cg27523180	17	59445674	LOC101927855	59439028	6646
cg14614581	-0.000123832	0.699658	-3.2	0.00139774	0.462373	-7.51238	cg14614581	10	73844130	SPOCK2	73845983	1853
cg12424921	0.00038094	0.508768	3.19996	0.00139793	0.462373	-7.51251	cg12424921	11	63828039	FLRT1	63871361	43322
cg23613857	-0.000187855	0.16239	-3.19981	0.00139868	0.462373	-7.51301	cg23613857	14	23356614	REM2	23352431	4183
cg24931709	0.000238933	0.898213	3.19833	0.0014058	0.464204	-7.51769	cg24931709	6	150213234	RAET1E-AS1	150211238	1996
cg26250106	0.00011179	0.0300966	3.19807	0.00140706	0.464204	-7.51851	cg26250106	14	35452420	SRP54	35452103	317
cg25003275	0.000618769	0.482927	3.19698	0.0014124	0.46451	-7.52201	cg25003275	4	7940128	LOC389199	7940727	599
cg23045991	0.000156234	0.316753	3.19664	0.00141402	0.46451	-7.52307	cg23045991	7	101943005	MIR4285	101936368	6637
cg27408238	8.47659e-05	0.944613	3.19573	0.00141848	0.46451	-7.52597	cg27408238	7	150140053	GIMAP8	150147717	7664
cg24228012	7.95028e-05	0.0817996	3.19567	0.00141876	0.46451	-7.52616	cg24228012	4	156875082	CTSO	156845269	29813
cg07480373	-0.000110397	0.900638	-3.19509	0.00142162	0.46451	-7.52802	cg07480373	2	216874286	PECR	216903110	28824
cg21123740	-0.000361872	0.450923	-3.19466	0.00142369	0.46451	-7.52936	cg21123740	4	120502068	PDE5A	120415549	86519
cg16042652	-0.000162877	0.805184	-3.19466	0.00142373	0.46451	-7.52938	cg16042652	13	40396777	MIR4305	40238170	158607
cg02654449	9.58642e-05	0.244034	3.19436	0.00142519	0.46451	-7.53033	cg02654449	16	27254785	NSMCE1	27236314	18471
cg22213042	-0.000116849	0.912691	-3.19435	0.00142523	0.46451	-7.53036	cg22213042	7	129906627	CPA2	129906702	75
cg07455685	-0.000105118	0.891535	-3.194	0.00142695	0.46451	-7.53147	cg07455685	19	45150513	PVR	45147097	3416
cg03217337	0.000169947	0.698073	3.19393	0.0014273	0.46451	-7.5317	cg03217337	20	32447030	CHMP4B	32399109	47921
cg17363540	0.000611771	0.569778	3.19387	0.00142759	0.46451	-7.53188	cg17363540	11	57001479	APLNR	57001051	428
cg03124974	0.000276497	0.853617	3.19366	0.00142864	0.46451	-7.53256	cg03124974	2	3486393	ADI1	3501689	15296
cg01617139	0.000220583	0.0758938	3.1936	0.00142891	0.46451	-7.53273	cg01617139	19	2543861	GNG7	2511217	32644
cg16691196	0.000118377	0.921105	3.19322	0.00143081	0.46451	-7.53396	cg16691196	1	20508651	UBXN10-AS1	20510735	2084
cg24201362	-0.00013809	0.9177	-3.19316	0.00143107	0.46451	-7.53413	cg24201362	6	467681	EXOC2	485137	17456
cg11498516	0.000171437	0.960286	3.19295	0.00143211	0.46451	-7.5348	cg11498516	4	110608767	CASP6	110609784	1017
cg22944932	5.90283e-05	0.0288776	3.19265	0.00143361	0.464536	-7.53577	cg22944932	14	93260360	GOLGA5	93260575	215
cg11315979	-0.000112358	0.181338	-3.19235	0.00143506	0.464546	-7.5367	cg11315979	19	49925920	PTH2	49925670	250
cg08026195	-0.000162376	0.258755	-3.19197	0.00143699	0.464709	-7.53793	cg08026195	2	132559613	C2orf27B	132552533	7080
cg23694490	0.00010904	0.88508	3.1911	0.00144128	0.465196	-7.54069	cg23694490	7	47445681	SNORD151	47504317	58636
cg01611428	-8.42501e-05	0.902759	-3.19109	0.00144133	0.465196	-7.54072	cg01611428	5	666524	TPPP	659976	6548
cg13661094	7.58618e-05	0.966191	3.19045	0.0014445	0.465615	-7.54275	cg13661094	6	170409675	LOC102724511	170475865	66190
cg24307117	8.22579e-05	0.887391	3.19011	0.00144618	0.465615	-7.54382	cg24307117	11	47401357	MIR4487	47422520	21163
cg20524889	0.000249308	0.881421	3.18997	0.0014469	0.465615	-7.54428	cg20524889	13	73649835	KLF5	73632929	16906
cg20596329	0.000129325	0.192632	3.18938	0.00144983	0.4661	-7.54615	cg20596329	11	67895842	KMT5B	67922329	26487
cg24506434	-0.0001082	0.906713	-3.18868	0.00145332	0.466762	-7.54836	cg24506434	10	49656920	ARHGAP22	49654067	2853
cg09544279	-7.60739e-05	0.0993969	-3.18767	0.00145837	0.467838	-7.55156	cg09544279	5	179921349	CNOT6	179921398	49
cg16567815	-0.00028306	0.143056	-3.18744	0.00145953	0.467838	-7.55229	cg16567815	5	1386887	SLC6A3	1392904	6017
cg16301894	0.00129425	0.557922	3.18616	0.00146598	0.469445	-7.55636	cg16301894	4	129389744	LOC100507487	129349170	40574
cg03027241	-0.000208587	0.480824	-3.18584	0.00146759	0.469501	-7.55737	cg03027241	20	49620453	KCNG1	49620192	261
cg03998474	6.24601e-05	0.0572061	3.18513	0.00147119	0.469942	-7.55963	cg03998474	2	9696120	YWHAQ	9724095	27975
cg24383902	7.64621e-05	0.0678124	3.18473	0.00147318	0.469942	-7.56088	cg24383902	14	73359793	DCAF4	73393039	33246
cg11708963	4.75791e-05	0.0543358	3.18421	0.00147586	0.469942	-7.56255	cg11708963	19	4639510	TNFAIP8L1	4639526	16
cg04797936	-5.20687e-05	0.049567	-3.18407	0.00147656	0.469942	-7.563	cg04797936	12	49659154	TUBA1C	49658781	373
cg03694293	-0.000414856	0.709635	-3.18405	0.00147667	0.469942	-7.56306	cg03694293	7	75779629	SRRM3	75831210	51581
cg02570682	0.000137261	0.928962	3.18387	0.00147758	0.469942	-7.56363	cg02570682	8	67417635	C8orf46	67405490	12145
cg10142179	3.60469e-05	0.0223008	3.18334	0.00148025	0.470334	-7.56529	cg10142179	7	75157502	HIP1	75162618	5116
cg23649161	-8.87562e-05	0.036325	-3.18304	0.00148179	0.470368	-7.56626	cg23649161	17	41132662	RUNDC1	41132578	84
cg05786184	0.00032741	0.897421	3.18227	0.00148572	0.470498	-7.5687	cg05786184	3	160792192	B3GALNT1	160801670	9478
cg27530352	-0.000165568	0.923686	-3.18202	0.00148698	0.470498	-7.56948	cg27530352	3	11294188	HRH1	11294384	196
cg03870261	0.000327047	0.857832	3.18189	0.00148766	0.470498	-7.5699	cg03870261	19	2428514	LMNB2	2428162	352
cg00697301	0.000698808	0.7338	3.18183	0.00148795	0.470498	-7.57008	cg00697301	12	19936477	LOC100506393	20167618	231141
cg14778576	7.75431e-05	0.934841	3.18079	0.00149327	0.471348	-7.57337	cg14778576	3	160477458	PPM1L	160473991	3467
cg20899718	-0.000180882	0.79004	-3.18074	0.00149352	0.471348	-7.57353	cg20899718	7	70311435	WBSCR17	70597522	286087
cg03512927	0.000105928	0.923322	3.17989	0.00149791	0.471625	-7.57623	cg03512927	1	164769090	LOC100505795	164738352	30738
cg08042799	-0.000191858	0.305124	-3.17986	0.00149803	0.471625	-7.57631	cg08042799	16	15490293	MPV17L	15489610	683
cg26103331	-0.000135536	0.726063	-3.17953	0.00149973	0.471625	-7.57735	cg26103331	8	80894681	TPD52	80947102	52421
cg01002634	4.90417e-05	0.0258582	3.17945	0.00150016	0.471625	-7.57762	cg01002634	20	60697705	LSM14B	60697516	189
cg23850904	0.000562079	0.720688	3.17897	0.00150265	0.471952	-7.57914	cg23850904	19	40730628	CNTD2	40728114	2514
cg03103888	0.000170124	0.147758	3.17833	0.00150592	0.472394	-7.58115	cg03103888	13	114147763	TMCO3	114145052	2711
cg26455413	-0.000104266	0.100596	-3.17813	0.00150694	0.472394	-7.58177	cg26455413	6	144164357	LTV1	144164409	52
cg00135399	0.000188034	0.861642	3.1772	0.00151177	0.473456	-7.58473	cg00135399	4	7783873	AFAP1	7760439	23434
cg01109017	-0.000257241	0.69725	-3.17685	0.00151359	0.47357	-7.58583	cg01109017	9	126152971	DENND1A	126163869	10898
cg24811352	-0.000685473	0.506595	-3.17621	0.00151693	0.473789	-7.58787	cg24811352	5	140529499	PCDHB6	140529602	103
cg19980431	-8.29092e-05	0.937948	-3.17616	0.00151718	0.473789	-7.58802	cg19980431	11	66468390	SPTBN2	66452719	15671
cg24456346	0.000168397	0.700887	3.17587	0.00151866	0.4738	-7.58892	cg24456346	3	75831226	MIR4273	75787430	43796
cg12353788	-0.000165658	0.686287	-3.17501	0.00152318	0.474223	-7.59166	cg12353788	17	7792061	CHD3	7792168	107
cg03024536	7.12374e-05	0.070249	3.17478	0.00152439	0.474223	-7.59239	cg03024536	3	16555452	LINC00690	16577824	22372
cg04834749	-5.07473e-05	0.0448157	-3.17425	0.00152714	0.474223	-7.59405	cg04834749	20	43594950	STK4	43595114	164
cg26703456	0.000486958	0.402034	3.17421	0.00152737	0.474223	-7.59419	cg26703456	2	226264821	NYAP2	226265601	780
cg14783567	-6.16602e-05	0.0677863	-3.17365	0.00153028	0.474223	-7.59594	cg14783567	1	244211067	ZBTB18	244212240	1173
cg05538406	-0.000100092	0.889693	-3.17363	0.0015304	0.474223	-7.59602	cg05538406	5	1509157	MIR6075	1510876	1719
cg09722236	-9.51882e-05	0.93857	-3.1735	0.00153104	0.474223	-7.5964	cg09722236	5	11369996	CTNND2	10971953	398043
cg18519837	-5.10239e-05	0.0567449	-3.1734	0.00153161	0.474223	-7.59674	cg18519837	19	49924582	PTH2	49925670	1088
cg22586569	0.000261341	0.76502	3.17272	0.00153515	0.474573	-7.59887	cg22586569	7	5524963	FBXL18	5528808	3845
cg03742250	-0.000187448	0.932576	-3.17248	0.00153642	0.474573	-7.59963	cg03742250	17	74550235	SNHG16	74553845	3610
cg22221131	-0.00013483	0.131447	-3.17231	0.00153731	0.474573	-7.60017	cg22221131	13	51484590	RNASEH2B	51483813	777
cg22088219	-7.53922e-05	0.042137	-3.17188	0.00153956	0.474573	-7.60152	cg22088219	7	74064567	GTF2I	74071990	7423
cg08601984	-8.66551e-05	0.943225	-3.1718	0.00153999	0.474573	-7.60177	cg08601984	6	112184093	WISP3	112375277	191184
cg23922289	3.93798e-05	0.019828	3.17041	0.00154737	0.475247	-7.60618	cg23922289	1	156084490	LMNA	156084460	30
cg19817882	-0.000135419	0.88715	-3.17037	0.00154754	0.475247	-7.60628	cg19817882	1	226075069	LEFTY1	226073981	1088
cg02944245	-5.71423e-05	0.0210366	-3.17004	0.00154932	0.475247	-7.60734	cg02944245	1	25071916	CLIC4	25071759	157
cg03410815	6.25618e-05	0.0198003	3.16961	0.00155159	0.475247	-7.60869	cg03410815	8	30891219	WRN	30890777	442
cg15613067	0.000121228	0.92015	3.1691	0.00155431	0.475247	-7.61031	cg15613067	2	242053881	PASK	242053049	832
cg18252964	0.000138151	0.818077	3.16785	0.00156095	0.475247	-7.61424	cg18252964	5	171765285	SH3PXD2B	171760502	4783
cg00997338	0.000114348	0.945445	3.16775	0.00156148	0.475247	-7.61454	cg00997338	3	32862830	TRIM71	32859509	3321
cg16358920	-7.57173e-05	0.910917	-3.16771	0.00156169	0.475247	-7.61467	cg16358920	11	65553119	MIR1234	65554464	1345
cg10396470	-5.91884e-05	0.0494934	-3.16753	0.00156266	0.475247	-7.61524	cg10396470	12	69080893	NUP107	69080730	163
cg00812770	-0.000159941	0.698836	-3.16738	0.00156347	0.475247	-7.61572	cg00812770	1	1073510	LINC01342	1072396	1114
cg02026013	-4.64311e-05	0.0359574	-3.16732	0.00156379	0.475247	-7.61591	cg02026013	4	164415621	TMA16	164415672	51
cg10124254	0.000100421	0.950638	3.1672	0.00156444	0.475247	-7.61629	cg10124254	11	4047754	RRM1	4115914	68160
cg25261547	0.000625951	0.805797	3.16702	0.00156538	0.475247	-7.61684	cg25261547	19	49363369	PPP1R15A	49375648	12279
cg20140363	-0.000319008	0.834834	-3.16668	0.00156721	0.475247	-7.61792	cg20140363	2	26624458	DRC1	26624779	321
cg03753297	0.000123036	0.0828719	3.16665	0.0015674	0.475247	-7.61803	cg03753297	19	36427608	LRFN3	36428021	413
cg04392760	0.000130459	0.865328	3.16629	0.00156934	0.475247	-7.61917	cg04392760	8	77618332	ZFHX4	77593514	24818
cg00702877	-0.000109061	0.608815	-3.16542	0.00157398	0.475247	-7.62189	cg00702877	1	156162332	SLC25A44	156163722	1390
cg13501999	0.000137843	0.0636588	3.1653	0.00157464	0.475247	-7.62228	cg13501999	17	37353838	RPL19	37356535	2697
cg05100634	-0.000109788	0.0628539	-3.1648	0.00157735	0.475247	-7.62386	cg05100634	18	45457604	ZBTB7C	45553638	96034
cg09184853	-0.000374498	0.177373	-3.16469	0.00157793	0.475247	-7.6242	cg09184853	12	117318548	HRK	117298224	20324
cg04880052	-0.00015752	0.690155	-3.16448	0.00157905	0.475247	-7.62485	cg04880052	2	219191631	CATIP-AS2	219190963	668
cg01833057	0.000602299	0.68395	3.16448	0.00157907	0.475247	-7.62487	cg01833057	4	7893062	LOC389199	7940727	47665
cg02174588	-0.000119372	0.95573	-3.1636	0.00158379	0.475247	-7.62762	cg02174588	8	81787912	PAG1	81880045	92133
cg19107055	7.99794e-05	0.927144	3.16347	0.00158449	0.475247	-7.62803	cg19107055	7	50560686	DDC	50560344	342
cg17516889	-5.09491e-05	0.0333678	-3.16329	0.0015855	0.475247	-7.62861	cg17516889	1	227975686	PRSS38	228003417	27731
cg24625240	-5.90484e-05	0.100051	-3.16303	0.00158692	0.475247	-7.62944	cg24625240	11	126081434	FAM118B	126081618	184
cg14079702	8.52011e-05	0.955193	3.16289	0.00158769	0.475247	-7.62988	cg14079702	13	74269730	KLF12	74260148	9582
cg16904551	-0.000134261	0.0491215	-3.16277	0.00158833	0.475247	-7.63026	cg16904551	20	55667340	BMP7	55743808	76468
cg19632366	-0.000108525	0.606898	-3.16275	0.00158844	0.475247	-7.63032	cg19632366	19	42809587	PRR19	42806283	3304
cg21354912	0.000132642	0.908064	3.16254	0.00158958	0.475247	-7.63098	cg21354912	18	61472145	SERPINB7	61445010	27135
cg02058870	0.000538262	0.575505	3.16236	0.00159054	0.475247	-7.63154	cg02058870	14	72053146	SIPA1L1	72052997	149
cg05561632	-0.000135217	0.865948	-3.16222	0.00159127	0.475247	-7.63196	cg05561632	11	119862409	TRIM29	119981982	119573
cg27152208	-0.00016277	0.108121	-3.16217	0.00159156	0.475247	-7.63213	cg27152208	6	10419016	TFAP2A-AS1	10412550	6466
cg01658563	0.000144436	0.898755	3.16188	0.00159316	0.475247	-7.63305	cg01658563	14	52226856	FRMD6	52184000	42856
cg17989313	0.000100546	0.892464	3.16165	0.00159442	0.475247	-7.63378	cg17989313	10	11866971	PROSER2	11865396	1575
cg05003599	-0.000418971	0.633858	-3.16102	0.00159785	0.475247	-7.63576	cg05003599	7	100187399	FBXO24	100187195	204
cg17495044	-0.000166425	0.945644	-3.16035	0.00160151	0.475247	-7.63787	cg17495044	4	69045141	FTLP10	69048009	2868
cg06358300	0.000194969	0.2899	3.16012	0.00160275	0.475247	-7.63858	cg06358300	9	84302344	LOC101927502	84304627	2283
cg26639906	-0.000135542	0.87208	-3.15993	0.00160379	0.475247	-7.63918	cg26639906	17	48680554	ABCC3	48712217	31663
cg23806727	0.000192769	0.730282	3.15874	0.0016103	0.475247	-7.64291	cg23806727	2	135017168	MGAT5	135011829	5339
cg00166770	-0.00018277	0.3127	-3.15854	0.00161142	0.475247	-7.64355	cg00166770	20	55043239	RTFDC1	55043640	401
cg06207650	-0.000103684	0.928701	-3.15847	0.00161178	0.475247	-7.64376	cg06207650	1	220221462	BPNT1	220230823	9361
cg06753227	-0.000117955	0.488593	-3.15837	0.00161235	0.475247	-7.64408	cg06753227	18	9475508	RALBP1	9475529	21
cg03387145	-0.000684917	0.775421	-3.15804	0.00161414	0.475247	-7.64511	cg03387145	15	100465995	ADAMTS17	100511642	45647
cg01234645	-7.83782e-05	0.0847534	-3.15742	0.0016176	0.475247	-7.64708	cg01234645	3	111393543	PLCXD2	111393522	21
cg15723536	-0.000107701	0.0832431	-3.15714	0.00161912	0.475247	-7.64794	cg15723536	19	54926617	TTYH1	54926604	13
cg03566787	-0.000218604	0.795976	-3.15704	0.00161969	0.475247	-7.64827	cg03566787	11	47517381	CELF1	47487488	29893
cg08028004	0.000104432	0.197027	3.15695	0.00162017	0.475247	-7.64854	cg08028004	2	109336023	RANBP2	109335936	87
cg14195198	-4.78682e-05	0.983086	-3.15645	0.00162293	0.475247	-7.65011	cg14195198	19	17322956	USE1	17326154	3198
cg04096723	-0.000122836	0.876163	-3.15615	0.00162459	0.475247	-7.65105	cg04096723	1	8414772	RERE	8412463	2309
cg05211480	0.000506727	0.596194	3.15607	0.00162504	0.475247	-7.65131	cg05211480	14	21148814	ANG	21152335	3521
cg06664023	4.84531e-05	0.0420673	3.15503	0.0016308	0.475247	-7.65456	cg06664023	6	43395409	ABCC10	43395291	118
cg09886946	0.000380924	0.195672	3.15462	0.00163308	0.475247	-7.65585	cg09886946	13	33590048	KL	33590570	522
cg05623957	0.000130318	0.0357023	3.15448	0.00163386	0.475247	-7.65629	cg05623957	1	33430707	RNF19B	33402046	28661
cg27616541	0.00019564	0.861025	3.15409	0.00163608	0.475247	-7.65754	cg27616541	17	40837288	CNTNAP1	40834631	2657
cg24764279	-0.000240242	0.822607	-3.15405	0.0016363	0.475247	-7.65766	cg24764279	7	157333752	PTPRN2	157331745	2007
cg17165303	-0.000126033	0.874844	-3.15383	0.0016375	0.475247	-7.65834	cg17165303	1	982308	RNF223	1007125	24817
cg22668002	0.000103046	0.927706	3.15369	0.00163827	0.475247	-7.65877	cg22668002	7	5429036	TNRC18	5346422	82614
cg21974580	0.000208491	0.862499	3.15326	0.00164067	0.475247	-7.66012	cg21974580	6	54713309	FAM83B	54711568	1741
cg24622600	-0.000151617	0.914998	-3.15321	0.00164095	0.475247	-7.66028	cg24622600	7	29848503	WIPF3	29846169	2334
cg03242834	-0.000320126	0.608435	-3.15254	0.00164469	0.475247	-7.66238	cg03242834	19	13317326	CACNA1A	13317255	71
cg06081306	-0.00014727	0.158417	-3.15248	0.00164507	0.475247	-7.66259	cg06081306	17	37760830	NEUROD2	37760020	810
cg00846769	-0.00013762	0.921708	-3.15233	0.0016459	0.475247	-7.66305	cg00846769	10	134405126	INPP5A	134351282	53844
cg01485362	-0.000131261	0.935835	-3.15191	0.00164824	0.475247	-7.66436	cg01485362	6	107971593	SCML4	108023360	51767
cg16291917	-0.000141951	0.85726	-3.15148	0.00165064	0.475247	-7.6657	cg16291917	6	31590576	SNORA38	31590855	279
cg02029478	6.47845e-05	0.0198614	3.15133	0.00165151	0.475247	-7.66619	cg02029478	20	18269068	ZNF133	18268926	142
cg19326244	0.000336447	0.162195	3.15105	0.00165309	0.475247	-7.66707	cg19326244	2	47075777	LINC01119	47055002	20775
cg17721173	6.48433e-05	0.0556771	3.15077	0.00165464	0.475247	-7.66793	cg17721173	20	31350173	DNMT3B	31350190	17
cg17905084	-3.75107e-05	0.0223461	-3.15042	0.00165663	0.475247	-7.66903	cg17905084	1	161697281	FCRLB	161692442	4839
cg13587180	-0.00071827	0.636578	-3.15039	0.00165681	0.475247	-7.66914	cg13587180	4	42403248	SHISA3	42399855	3393
cg03513874	-0.000100719	0.932528	-3.14997	0.0016592	0.475247	-7.67047	cg03513874	2	198303466	COQ10B	198318146	14680
cg13194380	5.68436e-05	0.107726	3.14956	0.00166147	0.475247	-7.67172	cg13194380	11	747294	TALDO1	747431	137
cg03532510	-4.51676e-05	0.0190982	-3.14944	0.00166218	0.475247	-7.67212	cg03532510	1	224544720	CNIH4	224544512	208
cg20747565	0.000493429	0.399382	3.1492	0.00166351	0.475247	-7.67285	cg20747565	6	28783371	LINC01623	28827401	44030
cg19403586	0.000209496	0.862808	3.14858	0.00166704	0.475247	-7.6748	cg19403586	8	80938785	TPD52	80947102	8317
cg08402640	-5.65568e-05	0.0567425	-3.14852	0.00166739	0.475247	-7.675	cg08402640	6	139349771	ABRACL	139349818	47
cg13330050	-0.00030986	0.626797	-3.1484	0.00166809	0.475247	-7.67538	cg13330050	5	114632793	CCDC112	114602884	29909
cg18464274	-0.000213509	0.372024	-3.14827	0.00166882	0.475247	-7.67579	cg18464274	12	42537617	YAF2	42550906	13289
cg10035272	-9.60903e-05	0.952774	-3.14761	0.00167256	0.475247	-7.67785	cg10035272	6	142467043	VTA1	142468298	1255
cg07267857	-8.79609e-05	0.0656803	-3.14758	0.0016727	0.475247	-7.67792	cg07267857	2	10588232	SNORA80B	10586839	1393
cg08116724	-9.35264e-05	0.134586	-3.14739	0.00167382	0.475247	-7.67854	cg08116724	1	43231631	C1orf50	43232915	1284
cg04648440	-5.64297e-05	0.058544	-3.14707	0.00167566	0.475247	-7.67955	cg04648440	9	136932424	LOC100130548	136919411	13013
cg08654960	-9.51094e-05	0.936317	-3.14684	0.00167693	0.475247	-7.68025	cg08654960	16	85319859	LINC00311	85316563	3296
cg25408700	-9.45094e-05	0.926653	-3.14658	0.00167845	0.475247	-7.68108	cg25408700	21	43726165	TFF3	43731776	5611
cg19470812	-0.000484736	0.626834	-3.14656	0.00167852	0.475247	-7.68112	cg19470812	14	99613263	BCL11B	99635624	22361
cg17695682	0.000129029	0.89584	3.1465	0.00167887	0.475247	-7.68132	cg17695682	11	118551771	TREH	118528941	22830
cg02453603	-6.67386e-05	0.0269671	-3.14622	0.00168049	0.475247	-7.6822	cg02453603	2	128615626	AMMECR1L	128619206	3580
cg10143883	-9.874e-05	0.870327	-3.14613	0.00168098	0.475247	-7.68247	cg10143883	19	45187222	CEACAM19	45174723	12499
cg26070354	-0.000217146	0.836813	-3.14591	0.00168223	0.475247	-7.68315	cg26070354	3	142717750	LOC100289361	142719686	1936
cg20595300	-7.81164e-05	0.0754797	-3.14562	0.00168393	0.475247	-7.68409	cg20595300	9	6413167	UHRF2	6413150	17
cg27044593	4.4917e-05	0.0324046	3.14559	0.0016841	0.475247	-7.68418	cg27044593	1	6639904	ZBTB48	6640050	146
cg09398138	0.000408394	0.853772	3.14543	0.00168498	0.475247	-7.68466	cg09398138	16	75060108	ZNRF1	75032914	27194
cg05591997	5.87976e-05	0.0261025	3.14509	0.00168695	0.475247	-7.68574	cg05591997	6	30294013	TRIM39	30294620	607
cg25986185	9.58653e-05	0.113912	3.14502	0.00168737	0.475247	-7.68597	cg25986185	5	54831185	RNF138P1	54824669	6516
cg01129886	0.000115209	0.030799	3.14482	0.00168851	0.475247	-7.68659	cg01129886	20	31072675	LOC101929698	31097761	25086
cg25467642	5.53224e-05	0.0269087	3.1446	0.00168975	0.475247	-7.68726	cg25467642	3	9773401	BRPF1	9773412	11
cg24788122	-6.48088e-05	0.0400156	-3.14452	0.00169023	0.475247	-7.68753	cg24788122	21	30670943	BACH1	30671115	172
cg06353069	0.000545615	0.651015	3.14439	0.00169099	0.475247	-7.68794	cg06353069	2	238500081	RAB17	238482964	17117
cg01659176	-0.000592497	0.421537	-3.14398	0.00169334	0.475247	-7.68922	cg01659176	1	214154936	PROX1	214161277	6341
cg08881175	-0.000292867	0.239887	-3.14378	0.00169447	0.475247	-7.68983	cg08881175	10	130832393	MGMT	131265447	433054
cg09634360	4.30587e-05	0.0164306	3.14365	0.00169522	0.475247	-7.69024	cg09634360	12	75905462	KRR1	75891418	14044
cg21138935	0.00024475	0.848666	3.14363	0.00169536	0.475247	-7.69032	cg21138935	8	25458389	CDCA2	25316446	141943
cg08772163	-9.91984e-05	0.0648006	-3.14333	0.0016971	0.475247	-7.69126	cg08772163	13	50202570	ARL11	50202434	136
cg17854981	5.71727e-05	0.978903	3.14314	0.00169816	0.475247	-7.69184	cg17854981	7	100274472	GIGYF1	100277129	2657
cg04863568	4.36735e-05	0.0183961	3.14302	0.00169885	0.475247	-7.69221	cg04863568	16	28936502	CD19	28943259	6757
cg04381249	-0.000260431	0.636245	-3.14302	0.00169886	0.475247	-7.69221	cg04381249	20	61404888	LINC00659	61405472	584
cg03312792	8.92898e-05	0.946476	3.1428	0.00170015	0.475247	-7.69291	cg03312792	20	43849759	SEMG2	43850009	250
cg12430701	-0.000112459	0.834853	-3.14217	0.00170376	0.475247	-7.69487	cg12430701	2	10441972	HPCAL1	10443029	1057
cg15287024	-0.000101529	0.0533219	-3.14156	0.00170731	0.475247	-7.69678	cg15287024	15	34393715	PGBD4	34394273	558
cg05241470	6.98756e-05	0.0520558	3.14144	0.00170802	0.475247	-7.69716	cg05241470	15	45815405	HMGN2P46	45803333	12072
cg14192396	-4.20416e-05	0.0281485	-3.14138	0.00170835	0.475247	-7.69734	cg14192396	10	97416393	TCTN3	97423152	6759
cg02537310	-0.000379139	0.514225	-3.14128	0.00170892	0.475247	-7.69765	cg02537310	15	31284617	TRPM1	31293263	8646
cg18919684	0.000418271	0.548203	3.14083	0.00171155	0.475247	-7.69906	cg18919684	15	75287548	SCAMP5	75287875	327
cg15546227	-0.000221248	0.475849	-3.14078	0.00171181	0.475247	-7.6992	cg15546227	1	61546247	NFIA	61547533	1286
cg24054460	-4.12198e-05	0.0285613	-3.14047	0.00171365	0.475247	-7.70019	cg24054460	20	3827303	MAVS	3827445	142
cg26619894	-0.000107115	0.878878	-3.14042	0.0017139	0.475247	-7.70033	cg26619894	17	19249164	B9D1	19250258	1094
cg24913935	-4.77684e-05	0.0355237	-3.14035	0.00171435	0.475247	-7.70057	cg24913935	11	116643957	ZPR1	116648904	4947
cg09823859	0.000512883	0.717274	3.14023	0.00171504	0.475247	-7.70094	cg09823859	13	88328294	SLITRK5	88324869	3425
cg16626670	-0.00019374	0.700402	-3.14014	0.00171555	0.475247	-7.70121	cg16626670	19	7797031	CLEC4G	7793842	3189
cg21584883	-0.000229283	0.125613	-3.13968	0.00171823	0.475247	-7.70265	cg21584883	1	93645960	CCDC18	93646272	312
cg20077230	-0.000492296	0.225509	-3.13963	0.00171855	0.475247	-7.70282	cg20077230	3	67022852	KBTBD8	67048726	25874
cg16070740	0.000110917	0.87653	3.13935	0.00172016	0.475247	-7.70368	cg16070740	6	169569703	LOC101929504	169575398	5695
cg19125577	-0.000147789	0.944725	-3.13924	0.00172079	0.475247	-7.70402	cg19125577	4	184931728	ENPP6	185009858	78130
cg18379455	6.58023e-05	0.0525799	3.13862	0.00172444	0.475598	-7.70597	cg18379455	17	41446167	LINC00910	41447212	1045
cg01919204	-0.000112692	0.858935	-3.13835	0.00172602	0.475598	-7.70681	cg01919204	8	145729149	GPT	145729464	315
cg09425168	-0.000129218	0.647755	-3.13721	0.0017327	0.475598	-7.71037	cg09425168	13	113299976	ATP11AUN	113301357	1381
cg04787750	-8.7698e-05	0.861979	-3.13704	0.00173369	0.475598	-7.71089	cg04787750	22	47023209	GRAMD4	47016298	6911
cg25320221	-8.47881e-05	0.0241475	-3.13697	0.00173414	0.475598	-7.71113	cg25320221	1	183440909	SMG7	183441505	596
cg03879613	8.53731e-05	0.876247	3.13644	0.00173723	0.475598	-7.71277	cg03879613	7	142965938	GSTK1	142960521	5417
cg07537562	0.000622564	0.385087	3.1363	0.00173807	0.475598	-7.71321	cg07537562	7	51539514	COBL	51138525	400989
cg20716058	-5.59025e-05	0.0428268	-3.13624	0.0017384	0.475598	-7.71339	cg20716058	7	151330230	PRKAG2	151253200	77030
cg16566355	-0.000323218	0.711937	-3.13603	0.00173964	0.475598	-7.71405	cg16566355	16	1199222	CACNA1H	1203240	4018
cg22981736	-9.01583e-05	0.0526801	-3.13599	0.0017399	0.475598	-7.71418	cg22981736	15	31284413	TRPM1	31293263	8850
cg14078714	-0.000177725	0.907125	-3.13587	0.00174057	0.475598	-7.71454	cg14078714	9	97711748	MIR6081	97827631	115883
cg26086731	-0.000119413	0.931965	-3.13531	0.00174389	0.475598	-7.71629	cg26086731	3	169900468	PRKCI	169940219	39751
cg22185633	6.72578e-05	0.0421068	3.13529	0.00174401	0.475598	-7.71636	cg22185633	5	177026993	B4GALT7	177027118	125
cg19356179	-8.29324e-05	0.927534	-3.13476	0.00174713	0.475598	-7.718	cg19356179	1	247270087	C1orf229	247273461	3374
cg22327646	-0.000189583	0.107569	-3.13452	0.00174856	0.475598	-7.71875	cg22327646	12	114878570	TBX5-AS1	114845999	32571
cg05309179	-0.000170986	0.831264	-3.13425	0.0017502	0.475598	-7.71961	cg05309179	11	111176107	COLCA2	111169975	6132
cg01939117	4.6591e-05	0.0279393	3.13423	0.0017503	0.475598	-7.71966	cg01939117	16	67876973	THAP11	67876212	761
cg10037068	-0.000150092	0.67351	-3.13399	0.00175172	0.475598	-7.72041	cg10037068	2	175500072	WIPF1	175424301	75771
cg20981919	-0.000335558	0.849642	-3.13362	0.00175393	0.475598	-7.72157	cg20981919	3	25616035	TOP2B	25639395	23360
cg11321083	0.000135886	0.314455	3.13361	0.00175401	0.475598	-7.72162	cg11321083	11	64638190	MIR194-2HG	64655929	17739
cg23746638	0.000161074	0.947568	3.13334	0.00175558	0.475598	-7.72244	cg23746638	6	40991828	UNC5CL	40994639	2811
cg21472517	8.16666e-05	0.956623	3.13321	0.00175638	0.475598	-7.72286	cg21472517	1	942471	ISG15	948846	6375
cg11163383	-8.1378e-05	0.926502	-3.1332	0.00175642	0.475598	-7.72288	cg11163383	15	43022829	CDAN1	43015759	7070
cg10401362	-0.000256375	0.628434	-3.13299	0.00175765	0.475598	-7.72352	cg10401362	7	157185402	DNAJB6	157129710	55692
cg04114544	-9.82987e-05	0.888721	-3.13269	0.00175947	0.475598	-7.72447	cg04114544	22	29466387	KREMEN1	29469065	2678
cg00238182	-0.00011622	0.880285	-3.13251	0.00176054	0.475598	-7.72504	cg00238182	22	43621788	LOC105373051	43608679	13109
cg24228800	5.28967e-05	0.0341143	3.13212	0.00176288	0.475598	-7.72626	cg24228800	13	113863762	CUL4A	113863818	56
cg07134632	-0.000211211	0.727341	-3.13205	0.00176331	0.475598	-7.72648	cg07134632	4	2925654	MFSD10	2932287	6633
cg19183686	-8.87422e-05	0.940683	-3.13189	0.00176421	0.475598	-7.72695	cg19183686	6	14333184	LINC01108	14280357	52827
cg10371483	9.88407e-05	0.940169	3.13155	0.00176627	0.475762	-7.72802	cg10371483	16	4152045	SRL	4239374	87329
cg22989958	0.000126869	0.376202	3.13113	0.00176876	0.47604	-7.72932	cg22989958	2	74783039	DOK1	74781286	1753
cg24226281	-5.38044e-05	0.0311246	-3.13086	0.00177042	0.476096	-7.73018	cg24226281	19	1862341	KLF16	1852397	9944
cg17395064	-7.37913e-05	0.0472938	-3.12984	0.00177651	0.476534	-7.73334	cg17395064	12	104609476	TXNRD1	104609556	80
cg05769169	0.000113206	0.117164	3.12974	0.00177714	0.476534	-7.73367	cg05769169	14	34419832	EGLN3	34393420	26412
cg03490157	0.000581011	0.723115	3.12971	0.00177729	0.476534	-7.73375	cg03490157	3	6906061	GRM7	6902801	3260
cg18953011	0.000145796	0.898037	3.12943	0.00177899	0.476534	-7.73463	cg18953011	17	65040616	CACNG1	65040651	35
cg24146269	9.1353e-05	0.943551	3.12873	0.0017832	0.476534	-7.7368	cg24146269	3	11313448	ATG7	11314009	561
cg00204159	-7.72728e-05	0.0565942	-3.12869	0.00178343	0.476534	-7.73692	cg00204159	17	18907454	GRAP	18923968	16514
cg08769370	9.07934e-05	0.0616501	3.12835	0.00178553	0.476534	-7.738	cg08769370	5	176449425	ZNF346	176449680	255
cg09500738	-0.000225979	0.768618	-3.12831	0.00178577	0.476534	-7.73812	cg09500738	15	87911464	LINC00052	88120159	208695
cg16316183	0.000233587	0.830163	3.12829	0.00178588	0.476534	-7.73818	cg16316183	12	129299465	SLC15A4	129277738	21727
cg12055183	8.89436e-05	0.924923	3.12782	0.00178875	0.476534	-7.73966	cg12055183	19	35649055	FXYD5	35645844	3211
cg05476287	-0.000107703	0.827743	-3.1276	0.00179006	0.476534	-7.74033	cg05476287	5	176522511	FGFR4	176516550	5961
cg20773033	-0.000274964	0.721964	-3.12728	0.00179198	0.476534	-7.74132	cg20773033	22	39635187	PDGFB	39619363	15824
cg16712664	3.55992e-05	0.0140379	3.12715	0.00179279	0.476534	-7.74174	cg16712664	16	30787355	ZNF629	30789775	2420
cg03422129	-0.000101453	0.922342	-3.12683	0.00179471	0.476534	-7.74272	cg03422129	15	49271485	SECISBP2L	49280834	9349
cg10490577	-9.2988e-05	0.937275	-3.12637	0.00179751	0.476534	-7.74415	cg10490577	13	30009956	MTUS2	30002776	7180
cg25887789	-0.000316359	0.840035	-3.12596	0.00179998	0.476534	-7.74542	cg25887789	12	41581414	PDZRN4	41582249	835
cg14009912	-0.000170737	0.881804	-3.12563	0.00180204	0.476534	-7.74647	cg14009912	9	91636851	SHC3	91620685	16166
cg01413516	-0.000247969	0.882173	-3.12557	0.00180239	0.476534	-7.74665	cg01413516	19	17932328	JAK3	17935592	3264
cg10012867	0.000197464	0.734709	3.12556	0.00180245	0.476534	-7.74668	cg10012867	13	113869468	CUL4A	113863818	5650
cg13555561	-0.00011635	0.932921	-3.12551	0.00180274	0.476534	-7.74683	cg13555561	6	145172144	SNORA98	144726790	445354
cg20811840	-4.81161e-05	0.0336407	-3.12499	0.00180591	0.476534	-7.74844	cg20811840	1	85725092	BCL10	85731459	6367
cg00466898	-0.000369548	0.808783	-3.12494	0.00180622	0.476534	-7.7486	cg00466898	10	13089772	OPTN	13142081	52309
cg14159704	0.000366755	0.662649	3.12472	0.00180758	0.476534	-7.74929	cg14159704	9	89580839	GAS1RR	89563612	17227
cg07240470	0.000112276	0.830657	3.1246	0.00180827	0.476534	-7.74965	cg07240470	4	3074033	HTT	3076407	2374
cg18123677	-0.000399153	0.580647	-3.12436	0.00180979	0.476534	-7.75042	cg18123677	3	167454339	SERPINI1	167453510	829
cg00279700	-0.000175186	0.941481	-3.12428	0.00181026	0.476534	-7.75065	cg00279700	1	226734755	STUM	226736500	1745
cg25131551	0.000113487	0.775241	3.1241	0.00181136	0.476534	-7.75122	cg25131551	1	110607342	ALX3	110602996	4346
cg10634950	-0.000226604	0.867147	-3.12352	0.00181492	0.476841	-7.75302	cg10634950	1	165566041	MGST3	165600109	34068
cg24085426	-0.000108947	0.938792	-3.12343	0.00181544	0.476841	-7.75329	cg24085426	12	47583278	MIR4698	47581594	1684
cg20482280	0.000197471	0.583411	3.12309	0.00181753	0.477006	-7.75434	cg20482280	14	105936300	CRIP2	105939274	2974
cg00035326	0.000144764	0.15876	3.12282	0.00181923	0.47707	-7.7552	cg00035326	10	135208356	MTG1	135207620	736
cg03595986	-0.000379117	0.78368	-3.12229	0.00182246	0.477361	-7.75683	cg03595986	8	96856944	LOC100500773	96959212	102268
cg00995582	0.000126868	0.930184	3.12216	0.00182326	0.477361	-7.75723	cg00995582	8	145257139	MROH1	145203547	53592
cg11625488	0.000390647	0.418113	3.12188	0.00182499	0.477432	-7.75811	cg11625488	6	170403557	LOC102724511	170475865	72308
cg27144788	-6.44223e-05	0.0544341	-3.12155	0.00182703	0.477532	-7.75914	cg27144788	21	40752755	WRB	40752212	543
cg06171076	-6.31646e-05	0.0493973	-3.1213	0.00182861	0.477532	-7.75993	cg06171076	6	26156557	HIST1H1E	26156558	1
cg13935507	6.31546e-05	0.0442684	3.12111	0.00182975	0.477532	-7.7605	cg13935507	8	123793925	ZHX2	123793900	25
cg19848684	-0.000130885	0.893266	-3.1205	0.00183355	0.477597	-7.76241	cg19848684	4	85781533	WDFY3-AS2	85887970	106437
cg00131423	-0.000174229	0.775973	-3.12039	0.00183421	0.477597	-7.76274	cg00131423	16	85498042	GSE1	85645028	146986
cg00173659	-0.000275353	0.212714	-3.12036	0.00183437	0.477597	-7.76283	cg00173659	7	156871088	UBE3C	156931654	60566
cg14723373	-0.000141337	0.652885	-3.11977	0.00183807	0.477783	-7.76468	cg14723373	4	9509830	MIR548I2	9557788	47958
cg02584969	-6.8146e-05	0.0284918	-3.11969	0.00183857	0.477783	-7.76493	cg02584969	3	195636414	TNK2-AS1	195634946	1468
cg01965874	-0.000755552	0.379976	-3.11954	0.00183947	0.477783	-7.76538	cg01965874	1	19052204	PAX7	18957499	94705
cg25070373	0.000110707	0.935855	3.11895	0.00184314	0.478357	-7.76721	cg25070373	2	200966980	MAIP1	200820039	146941
cg27651003	3.4115e-05	0.013019	3.11794	0.00184943	0.47844	-7.77034	cg27651003	16	67261081	TMEM208	67261015	66
cg13789881	-9.92553e-05	0.943969	-3.11781	0.00185025	0.47844	-7.77075	cg13789881	2	86094755	ST3GAL5-AS1	86116402	21647
cg01212071	0.000396432	0.58344	3.11767	0.00185112	0.47844	-7.77118	cg01212071	2	122041650	CLASP1	122095351	53701
cg26139975	0.000478503	0.669974	3.11757	0.00185175	0.47844	-7.7715	cg26139975	5	173811684	LINC01411	173763356	48328
cg10309425	0.000121395	0.826904	3.11731	0.00185337	0.47844	-7.7723	cg10309425	3	170037600	SKIL	170075472	37872
cg18706028	0.000886931	0.648338	3.11712	0.00185458	0.47844	-7.7729	cg18706028	11	6292490	CCKBR	6280903	11587
cg20589096	8.26157e-05	0.927674	3.11683	0.00185641	0.47844	-7.77381	cg20589096	4	71824669	DCK	71859264	34595
cg10043663	0.000175925	0.736334	3.1161	0.00186098	0.47844	-7.77607	cg10043663	2	220400978	CHPF	220403668	2690
cg04784196	0.000144283	0.572355	3.11609	0.00186103	0.47844	-7.77609	cg04784196	19	44509838	ZNF230	44507076	2762
cg00360761	-0.000184951	0.156251	-3.11582	0.0018627	0.47844	-7.77692	cg00360761	2	43398079	ZFP36L2	43449540	51461
cg21689075	7.73432e-05	0.902446	3.11518	0.00186675	0.47844	-7.77891	cg21689075	1	109192664	HENMT1	109190909	1755
cg08284985	-0.000133981	0.966403	-3.11489	0.00186857	0.47844	-7.77981	cg08284985	12	47228121	SLC38A4	47158543	69578
cg13304638	-0.000245119	0.491468	-3.11459	0.00187044	0.47844	-7.78073	cg13304638	17	80834089	ZNF750	80787309	46780
cg19606153	0.000297847	0.598215	3.11439	0.00187172	0.47844	-7.78136	cg19606153	3	42733759	HHATL	42734154	395
cg26494252	-0.000118045	0.59112	-3.11408	0.00187371	0.47844	-7.78234	cg26494252	19	15083916	SLC1A6	15072124	11792
cg04486382	-9.86533e-05	0.912049	-3.11368	0.00187621	0.47844	-7.78356	cg04486382	17	55483894	LOC101927557	55599608	115714
cg25371538	-5.1783e-05	0.0392576	-3.11352	0.00187723	0.47844	-7.78406	cg25371538	10	6186663	PFKFB3	6186840	177
cg07213830	0.000141513	0.374838	3.11333	0.0018784	0.47844	-7.78463	cg07213830	1	1093940	MIR200B	1102483	8543
cg07746532	-0.000104917	0.0897947	-3.11332	0.00187852	0.47844	-7.78469	cg07746532	12	132380903	ULK1	132379278	1625
cg12209313	-6.61841e-05	0.943655	-3.11315	0.00187956	0.47844	-7.7852	cg12209313	1	228470904	OBSCN	228395830	75074
cg25157280	6.94479e-05	0.0240434	3.11285	0.00188145	0.47844	-7.78612	cg25157280	3	48700498	CELSR3-AS1	48701200	702
cg05330056	0.000323763	0.357238	3.11284	0.00188152	0.47844	-7.78616	cg05330056	5	37834102	GDNF-AS1	37839985	5883
cg04502601	0.000100619	0.879905	3.11247	0.00188387	0.47844	-7.7873	cg04502601	1	160998902	TSTD1	161007421	8519
cg09560161	-0.000278117	0.449348	-3.11192	0.00188739	0.47844	-7.78902	cg09560161	1	2065242	PRKCZ	2036154	29088
cg14216876	0.000226494	0.857811	3.11137	0.00189087	0.47844	-7.79071	cg14216876	1	2717193	TTC34	2572806	144387
cg06723904	-0.000178244	0.490354	-3.11107	0.00189279	0.47844	-7.79165	cg06723904	10	94179809	MARK2P9	94178417	1392
cg17460909	0.000139685	0.938034	3.11094	0.00189361	0.47844	-7.79205	cg17460909	15	65821580	HACD3	65822826	1246
cg18671950	0.000108952	0.0972255	3.1109	0.00189389	0.47844	-7.79218	cg18671950	15	48936953	CEP152	49030134	93181
cg05649391	0.000103619	0.901937	3.1109	0.00189389	0.47844	-7.79218	cg05649391	11	47359115	MYBPC3	47352956	6159
cg24463527	0.00015922	0.854808	3.11081	0.00189445	0.47844	-7.79245	cg24463527	1	215648453	KCTD3	215740721	92268
cg26804336	-0.000107598	0.774237	-3.11038	0.0018972	0.47844	-7.79379	cg26804336	5	67521733	PIK3R1	67511583	10150
cg03654166	-0.000286096	0.790724	-3.11026	0.00189797	0.47844	-7.79416	cg03654166	2	172944393	DLX1	172950207	5814
cg05005308	0.000657249	0.340948	3.11025	0.00189804	0.47844	-7.79419	cg05005308	4	21305549	MIR7978	21466322	160773
cg07675780	-8.73019e-05	0.851768	-3.11021	0.00189827	0.47844	-7.7943	cg07675780	19	2193637	DOT1L	2164147	29490
cg01240734	6.3095e-05	0.0332469	3.1102	0.00189836	0.47844	-7.79435	cg01240734	10	71892593	TYSND1	71897736	5143
cg15032960	-0.000267971	0.758489	-3.11005	0.00189928	0.47844	-7.79479	cg15032960	20	56888536	RAB22A	56884770	3766
cg01005350	-0.000102677	0.903766	-3.10995	0.00189992	0.47844	-7.7951	cg01005350	16	30409636	ZNF48	30406739	2897
cg03095255	-9.02199e-05	0.912811	-3.10983	0.00190071	0.47844	-7.79548	cg03095255	11	71543471	DEFB108B	71544245	774
cg05594423	9.15903e-05	0.928931	3.10968	0.00190168	0.47844	-7.79596	cg05594423	3	132755839	TMEM108	132757131	1292
cg07638462	-0.000309924	0.545903	-3.10961	0.00190215	0.47844	-7.79618	cg07638462	16	71523912	ZNF19	71507975	15937
cg08447479	5.30553e-05	0.0359335	3.10941	0.0019034	0.47844	-7.79679	cg08447479	16	75589467	GABARAPL2	75600248	10781
cg13659026	-4.14475e-05	0.0311972	-3.10854	0.00190897	0.479102	-7.79947	cg13659026	2	85788631	GGCX	85785847	2784
cg13556663	-0.000135554	0.196512	-3.10842	0.00190976	0.479102	-7.79985	cg13556663	20	1246779	SNPH	1246934	155
cg10949378	-0.000140205	0.814444	-3.10832	0.00191042	0.479102	-7.80017	cg10949378	1	17195765	LOC440570	17197439	1674
cg01234133	0.000147056	0.181325	3.10802	0.00191235	0.479217	-7.8011	cg01234133	17	48279072	LINC01969	48292054	12982
cg16468187	-6.26612e-05	0.0195569	-3.10768	0.00191449	0.479387	-7.80212	cg16468187	16	4588687	C16orf96	4606490	17803
cg15079124	9.38954e-05	0.885999	3.10729	0.00191705	0.479661	-7.80335	cg15079124	7	142829213	PIP	142829173	40
cg10967178	-0.00010915	0.0768905	-3.10689	0.0019196	0.479835	-7.80458	cg10967178	1	6454278	HES2	6475293	21015
cg13541769	0.00021878	0.764041	3.10665	0.00192118	0.479835	-7.80533	cg13541769	21	43221684	PRDM15	43221153	531
cg01522083	-0.0001377	0.800795	-3.1065	0.00192214	0.479835	-7.80579	cg01522083	16	1400861	GNPTG	1401899	1038
cg23324259	0.000100868	0.0768237	3.10536	0.00192951	0.48003	-7.80931	cg23324259	8	82754387	SNX16	82711817	42570
cg08418172	-7.94386e-05	0.0376393	-3.10533	0.00192969	0.48003	-7.80939	cg08418172	19	55791495	BRSK1	55795533	4038
cg19502936	8.72035e-05	0.907702	3.10528	0.00193002	0.48003	-7.80955	cg19502936	17	1553591	PRPF8	1553922	331
cg13940160	9.09985e-05	0.158264	3.10527	0.00193011	0.48003	-7.80959	cg13940160	20	49548413	ADNP-AS1	49547520	893
cg21179618	0.000139492	0.389777	3.10496	0.00193212	0.48003	-7.81055	cg21179618	9	139424642	MIR4673	139414019	10623
cg25560840	8.31487e-05	0.0670714	3.10484	0.0019329	0.48003	-7.81092	cg25560840	18	46065767	CTIF	46065426	341
cg24153574	0.000386344	0.714113	3.10469	0.00193389	0.48003	-7.81139	cg24153574	1	1296956	MXRA8	1288068	8888
cg10871863	0.000100385	0.867268	3.10457	0.00193466	0.48003	-7.81176	cg10871863	14	93407968	ITPK1	93406067	1901
cg24592846	8.33274e-05	0.110776	3.10408	0.00193783	0.480195	-7.81326	cg24592846	11	129873229	LINC00167	129872518	711
cg04101116	-8.80293e-05	0.915504	-3.10402	0.00193826	0.480195	-7.81346	cg04101116	22	19736256	TBX1	19744225	7969
cg08481112	0.000425861	0.179364	3.10369	0.00194037	0.480354	-7.81446	cg08481112	19	2544100	GNG7	2511217	32883
cg14272275	9.29284e-05	0.0912092	3.10189	0.00195212	0.482022	-7.82001	cg14272275	11	72353596	MIR139	72326106	27490
cg20978247	-0.000581772	0.569653	-3.10139	0.00195542	0.482022	-7.82157	cg20978247	6	32905085	HLA-DMB	32902405	2680
cg08089128	0.000189443	0.691325	3.10138	0.00195551	0.482022	-7.82161	cg08089128	7	72391675	NSUN5P2	72418831	27156
cg26932552	-6.49709e-05	0.0623707	-3.10046	0.00196154	0.482022	-7.82443	cg26932552	11	2907116	SLC22A18AS	2908574	1458
cg18777999	-6.86275e-05	0.0850134	-3.09987	0.00196545	0.482022	-7.82626	cg18777999	3	115377360	GAP43	115342150	35210
cg12405785	8.36855e-05	0.0258332	3.09986	0.00196554	0.482022	-7.82631	cg12405785	1	221053409	HLX	221052742	667
cg20727124	0.00033367	0.822568	3.09961	0.00196719	0.482022	-7.82708	cg20727124	21	42520659	LINC00323	42513426	7233
cg10724529	-0.000132091	0.876705	-3.09925	0.00196958	0.482022	-7.82819	cg10724529	6	169559014	LINC01615	169558186	828
cg23957736	-0.000176117	0.92413	-3.09915	0.00197019	0.482022	-7.82848	cg23957736	17	80530229	WDR45B	80572437	42208
cg12902719	-6.88249e-05	0.0599568	-3.09878	0.00197264	0.482022	-7.82962	cg12902719	3	45635223	LIMD1	45636322	1099
cg12727978	0.000108297	0.911909	3.09875	0.00197286	0.482022	-7.82972	cg12727978	17	44075500	STH	44076615	1115
cg08396113	-6.27603e-05	0.0593147	-3.09768	0.00197992	0.482022	-7.833	cg08396113	4	148605045	PRMT9	148558935	46110
cg04215126	0.000226614	0.485538	3.09763	0.00198029	0.482022	-7.83318	cg04215126	7	105621846	CDHR3	105603656	18190
cg07851808	-5.17181e-05	0.0228298	-3.09741	0.00198177	0.482022	-7.83386	cg07851808	3	14988835	NR2C2	14989090	255
cg15236340	0.000120091	0.900108	3.09734	0.00198223	0.482022	-7.83407	cg15236340	19	52838590	ZNF610	52839497	907
cg23898189	0.000340153	0.858795	3.09729	0.00198257	0.482022	-7.83423	cg23898189	14	80682691	DIO2-AS1	80677761	4930
cg07363330	0.000275488	0.436125	3.09727	0.00198269	0.482022	-7.83429	cg07363330	5	55148493	IL31RA	55149149	656
cg27592523	0.000130556	0.146712	3.09725	0.00198283	0.482022	-7.83435	cg27592523	17	8024253	HES7	8023907	346
cg02370734	9.61514e-05	0.932164	3.09724	0.0019829	0.482022	-7.83439	cg02370734	8	66702198	PDE7A	66626568	75630
cg01002317	0.000208518	0.932859	3.09684	0.00198552	0.482022	-7.8356	cg01002317	3	156559505	LEKR1	156544147	15358
cg05726661	-0.000164098	0.13179	-3.09683	0.00198559	0.482022	-7.83563	cg05726661	17	7348438	CHRNB1	7348405	33
cg14401837	-0.000175737	0.876734	-3.09674	0.0019862	0.482022	-7.83591	cg14401837	7	34697493	NPSR1	34697850	357
cg11140287	-0.000123563	0.471474	-3.0967	0.00198646	0.482022	-7.83603	cg11140287	1	41442349	CTPS1	41444970	2621
cg23277061	-0.000106316	0.751425	-3.0966	0.00198713	0.482022	-7.83634	cg23277061	1	33734388	ZNF362	33722173	12215
cg06675951	-0.000244936	0.83022	-3.09626	0.0019894	0.482022	-7.83739	cg06675951	3	128491584	RAB7A	128444978	46606
cg26465405	0.000114217	0.872765	3.09559	0.00199387	0.482022	-7.83945	cg26465405	19	3039745	AES	3052907	13162
cg11414709	0.000149169	0.0830092	3.09553	0.00199428	0.482022	-7.83964	cg11414709	6	28555055	ZBED9	28539406	15649
cg04339246	-0.00020701	0.694258	-3.09551	0.00199443	0.482022	-7.83971	cg04339246	15	89876433	MIR6766	89869969	6464
cg08339192	7.84372e-05	0.0570227	3.09525	0.00199619	0.482022	-7.84052	cg08339192	19	52150230	SIGLEC14	52145805	4425
cg15414028	-7.73753e-05	0.0996165	-3.095	0.0019978	0.482022	-7.84126	cg15414028	10	14644188	FAM107B	14560555	83633
cg22862961	-0.000107815	0.890101	-3.09492	0.00199839	0.482022	-7.84154	cg22862961	10	99343450	HOGA1	99344101	651
cg26072254	0.000738091	0.722711	3.09488	0.00199866	0.482022	-7.84166	cg26072254	1	245710355	SMYD3	245912641	202286
cg22496380	0.000223529	0.79503	3.09463	0.00200034	0.482022	-7.84243	cg22496380	5	211416	CCDC127	204874	6542
cg15032001	-6.28211e-05	0.0580961	-3.09454	0.00200091	0.482022	-7.84269	cg15032001	20	48807623	CEBPB	48807119	504
cg06182410	-9.06134e-05	0.896949	-3.09437	0.00200204	0.482022	-7.84321	cg06182410	11	67269519	CDK2AP2	67273960	4441
cg21197224	-0.000161507	0.840094	-3.09427	0.00200275	0.482022	-7.84354	cg21197224	17	56082780	SRSF1	56078279	4501
cg01161204	-0.000362044	0.217519	-3.09418	0.00200331	0.482022	-7.84379	cg01161204	11	115530932	LOC101928985	115602662	71730
cg19411932	-3.6853e-05	0.0116008	-3.09401	0.00200448	0.482022	-7.84433	cg19411932	1	763127	LINC01128	763177	50
cg11798871	-0.000155092	0.917544	-3.09379	0.00200595	0.482022	-7.845	cg11798871	1	246315928	LINC01743	246679340	363412
cg15209908	-0.000126019	0.835173	-3.09378	0.00200602	0.482022	-7.84503	cg15209908	1	17247699	CROCC	17248444	745
cg02611863	0.000263513	0.543176	3.09329	0.00200932	0.482293	-7.84655	cg02611863	20	42143096	L3MBTL1	42143075	21
cg11264817	-3.97965e-05	0.020859	-3.09318	0.00201009	0.482293	-7.8469	cg11264817	17	4901584	KIF1C	4901242	342
cg26295990	-6.93729e-05	0.0541528	-3.09208	0.00201749	0.483713	-7.85027	cg26295990	16	30538342	ZNF768	30535321	3021
cg15442990	-0.000146605	0.0578722	-3.0911	0.00202414	0.483905	-7.85329	cg15442990	4	9534313	MIR548I2	9557788	23475
cg12965421	0.000169852	0.868339	3.09097	0.00202498	0.483905	-7.85368	cg12965421	7	96745051	SDHAF3	96745904	853
cg02344361	0.000156848	0.783371	3.09053	0.00202797	0.483905	-7.85503	cg02344361	10	134806481	LINC01168	134779037	27444
cg13770114	-0.000356048	0.832095	-3.09039	0.00202895	0.483905	-7.85547	cg13770114	9	3874932	GLIS3-AS1	3898645	23713
cg18028347	7.68677e-05	0.0443255	3.09022	0.00203008	0.483905	-7.85598	cg18028347	3	32822518	TRIM71	32859509	36991
cg15319210	8.29563e-05	0.957115	3.08972	0.0020335	0.483905	-7.85753	cg15319210	6	110965865	CDK19	110931180	34685
cg17530031	-0.000309975	0.647118	-3.08917	0.00203722	0.483905	-7.85921	cg17530031	2	242665670	D2HGDH	242673993	8323
cg18073390	-0.00059023	0.623658	-3.08898	0.00203852	0.483905	-7.85979	cg18073390	5	140166568	PCDHA1	140165720	848
cg08289782	-0.000591094	0.355777	-3.08852	0.0020417	0.483905	-7.86122	cg08289782	10	79789985	RPS24	79793517	3532
cg07552807	-9.43886e-05	0.942269	-3.0885	0.00204183	0.483905	-7.86128	cg07552807	4	118497134	LINC01378	118349553	147581
cg01783195	-0.000205488	0.925826	-3.0885	0.00204186	0.483905	-7.8613	cg01783195	16	53524545	AKTIP	53524951	406
cg26119382	-0.000230832	0.901714	-3.08841	0.00204246	0.483905	-7.86157	cg26119382	1	155561091	MSTO1	155579960	18869
cg04293328	-8.38778e-05	0.9224	-3.08835	0.00204283	0.483905	-7.86173	cg04293328	1	156103081	LMNA	156095907	7174
cg11968286	0.000102071	0.931282	3.0883	0.00204321	0.483905	-7.8619	cg11968286	13	24149342	TNFRSF19	24153498	4156
cg12785276	6.82418e-05	0.925956	3.08806	0.00204484	0.483905	-7.86264	cg12785276	14	102494099	HSP90AA1	102547074	52975
cg19263877	-6.90161e-05	0.946334	-3.08794	0.00204564	0.483905	-7.863	cg19263877	19	14676764	NDUFB7	14676889	125
cg13468759	-0.000123841	0.916178	-3.08774	0.002047	0.483905	-7.8636	cg13468759	9	18605667	MIR3152	18573303	32364
cg18236617	0.00042071	0.150966	3.08773	0.00204708	0.483905	-7.86364	cg18236617	6	28921848	LINC01556	28911560	10288
cg16103595	5.68793e-05	0.0474457	3.08761	0.00204794	0.483905	-7.86403	cg16103595	1	19577740	MRTO4	19578074	334
cg27592666	6.1694e-05	0.0351234	3.08732	0.00204989	0.483905	-7.8649	cg27592666	5	85913652	COX7C	85913783	131
cg20569452	0.000168437	0.152708	3.08724	0.00205045	0.483905	-7.86515	cg20569452	14	23652845	RNF212B	23707126	54281
cg17836579	0.000199659	0.877015	3.08719	0.00205082	0.483905	-7.86532	cg17836579	5	95310237	LOC101929710	95297704	12533
cg06323049	0.00019806	0.816885	3.08689	0.00205285	0.484034	-7.86622	cg06323049	16	28943094	CD19	28943259	165
cg02861178	9.18462e-05	0.0792465	3.08654	0.00205527	0.484257	-7.86731	cg02861178	20	10492319	SLX4IP	10415950	76369
cg05745622	7.8148e-05	0.922994	3.08608	0.0020584	0.484646	-7.86871	cg05745622	17	80510469	FOXK2	80477593	32876
cg16740802	8.79938e-05	0.0652696	3.08567	0.00206125	0.484889	-7.86998	cg16740802	7	30811996	MINDY4	30811032	964
cg10948284	-0.00016487	0.871467	-3.08535	0.00206345	0.484889	-7.87095	cg10948284	8	143882645	LY6D	143866297	16348
cg03311556	0.000120314	0.916312	3.08513	0.00206499	0.484889	-7.87164	cg03311556	4	81108070	PRDM8	81106423	1647
cg14291549	0.000130738	0.0327611	3.08478	0.00206743	0.484889	-7.87272	cg14291549	6	135818752	LINC00271	135818938	186
cg02415963	-0.000603981	0.399231	-3.08466	0.0020682	0.484889	-7.87307	cg02415963	16	34979671	LINC02167	34980922	1251
cg21610516	-7.8612e-05	0.0770688	-3.08451	0.00206925	0.484889	-7.87353	cg21610516	6	151186758	MTHFD1L	151186814	56
cg11560374	0.000103562	0.0715839	3.08443	0.00206981	0.484889	-7.87378	cg11560374	15	55790446	PYGO1	55831078	40632
cg20076240	0.000136282	0.877398	3.08381	0.00207409	0.485544	-7.87567	cg20076240	2	242946557	LINC01238	242912833	33724
cg04777683	-7.2509e-05	0.0373276	-3.08342	0.00207679	0.485628	-7.87687	cg04777683	1	185286462	GS1-279B7.1	185292978	6516
cg14122616	8.65349e-05	0.92289	3.08306	0.00207932	0.485628	-7.87799	cg14122616	19	58983390	ZNF446	58987530	4140
cg16393715	0.000218461	0.75659	3.0825	0.00208319	0.485628	-7.87969	cg16393715	7	1948819	MIR4655	1883815	65004
cg02785000	-5.74996e-05	0.0424856	-3.08192	0.00208725	0.485628	-7.88148	cg02785000	7	100184615	FBXO24	100183955	660
cg24719601	0.000142586	0.149701	3.08186	0.00208766	0.485628	-7.88166	cg24719601	4	41750466	PHOX2B	41746098	4368
cg13617904	0.000103921	0.0797575	3.08105	0.00209337	0.485628	-7.88417	cg13617904	14	104182945	ZFYVE21	104182080	865
cg11308690	-3.9548e-05	0.029596	-3.08093	0.00209417	0.485628	-7.88452	cg11308690	3	186284747	DNAJB11	186288464	3717
cg00858599	-0.000126666	0.156015	-3.08092	0.00209426	0.485628	-7.88456	cg00858599	20	3220929	C20orf194	3229947	9018
cg26551897	4.23941e-05	0.028742	3.08056	0.00209679	0.485628	-7.88567	cg26551897	8	37757025	GOT1L1	37791799	34774
cg08965744	-0.000104191	0.90698	-3.08055	0.00209686	0.485628	-7.8857	cg08965744	12	6993580	DSTNP2	6993845	265
cg08722695	-0.000100146	0.901812	-3.0805	0.0020972	0.485628	-7.88585	cg08722695	2	74378750	MOB1A	74379724	974
cg23662178	-0.000210494	0.601652	-3.08017	0.00209948	0.485628	-7.88684	cg23662178	10	97884383	ZNF518A	97889471	5088
cg22884159	-5.09959e-05	0.0254158	-3.08012	0.00209982	0.485628	-7.887	cg22884159	22	39052750	CBY1	39052657	93
cg18369733	0.000127873	0.903602	3.08012	0.00209983	0.485628	-7.887	cg18369733	4	155875702	RBM46	155702656	173046
cg03773809	-0.000137359	0.938353	-3.08005	0.00210037	0.485628	-7.88723	cg03773809	4	120038219	MYOZ2	120056938	18719
cg06921501	-3.7381e-05	0.0266198	-3.07992	0.00210125	0.485628	-7.88762	cg06921501	1	37939940	ZC3H12A	37940118	178
cg04901179	0.000144217	0.855805	3.07969	0.0021029	0.485628	-7.88834	cg04901179	7	111430583	DOCK4-AS1	111448560	17977
cg23841267	-0.00010579	0.0950995	-3.07944	0.00210461	0.485628	-7.88908	cg23841267	19	1592671	UQCR11	1597153	4482
cg24738611	-0.000166019	0.408688	-3.07943	0.0021047	0.485628	-7.88913	cg24738611	2	29149895	SNORD53	29149932	37
cg00451039	-5.3775e-05	0.0480774	-3.07942	0.00210478	0.485628	-7.88916	cg00451039	1	43233211	C1orf50	43232915	296
cg26199906	6.15997e-05	0.0838096	3.0793	0.00210561	0.485628	-7.88952	cg26199906	8	145106246	OPLAH	145106166	80
cg25668117	-7.24655e-05	0.91457	-3.079	0.00210771	0.485671	-7.89043	cg25668117	7	959904	ADAP1	937536	22368
cg08856941	-0.000127853	0.0810249	-3.07885	0.00210876	0.485671	-7.89089	cg08856941	10	104629142	AS3MT	104629209	67
cg20018253	-0.000640607	0.543422	-3.07846	0.00211156	0.485754	-7.89211	cg20018253	14	94346104	FAM181A-AS1	94371075	24971
cg22716488	6.00488e-05	0.0532662	3.07838	0.00211209	0.485754	-7.89234	cg22716488	6	35995431	MAPK14	35995453	22
cg13429614	0.000313482	0.39454	3.0779	0.00211549	0.485774	-7.89382	cg13429614	6	31276667	HLA-C	31236525	40142
cg22874046	4.98943e-05	0.0359285	3.07775	0.00211657	0.485774	-7.89429	cg22874046	19	10381763	ICAM1	10381516	247
cg15311822	0.000113095	0.124165	3.07766	0.00211717	0.485774	-7.89455	cg15311822	2	9144618	MBOAT2	8992819	151799
cg18425700	0.000170462	0.875407	3.07745	0.00211866	0.485774	-7.89519	cg18425700	17	78925278	CHMP6	78965640	40362
cg14872603	-0.000151669	0.889522	-3.07732	0.0021196	0.485774	-7.8956	cg14872603	12	19589753	AEBP2	19592607	2854
cg27242726	0.000269303	0.886725	3.07691	0.0021225	0.486097	-7.89685	cg27242726	3	141122887	ZBTB38	141043054	79833
cg06624711	-9.50786e-05	0.0849505	-3.07644	0.00212582	0.486518	-7.89829	cg06624711	7	150076028	ZNF775	150076405	377
cg14377594	-0.00024983	0.24085	-3.076	0.00212894	0.486662	-7.89964	cg14377594	9	1051505	DMRT2	1050619	886
cg02006904	0.000105622	0.713224	3.07593	0.00212942	0.486662	-7.89984	cg02006904	12	95228029	MIR492	95228173	144
cg03850936	-0.000645233	0.780921	-3.07537	0.00213342	0.487236	-7.90156	cg03850936	6	168216524	AFDN-AS1	168224569	8045
cg27441114	-0.000191715	0.635005	-3.07467	0.00213843	0.487933	-7.90372	cg27441114	15	41191138	VPS18	41186627	4511
cg16659497	-0.000471262	0.790361	-3.07452	0.00213946	0.487933	-7.90416	cg16659497	16	34659664	FRG2DP	34711784	52120
cg04255879	-0.000308405	0.200759	-3.07413	0.00214225	0.488166	-7.90536	cg04255879	2	242480918	BOK-AS1	242483800	2882
cg01294490	0.00016944	0.110387	3.07371	0.00214527	0.488166	-7.90665	cg01294490	6	35656906	MIR5690	35632493	24413
cg07572949	-0.000267297	0.569865	-3.07366	0.00214561	0.488166	-7.90679	cg07572949	11	7985563	NLRP10	7981155	4408
cg25230902	7.77451e-05	0.977039	3.07312	0.0021495	0.488166	-7.90845	cg25230902	2	239709312	TWIST2	239756672	47360
cg02294111	0.000125368	0.801303	3.07298	0.0021505	0.488166	-7.90888	cg02294111	9	34838601	FAM205BP	34830263	8338
cg20411555	-0.00028526	0.822849	-3.07278	0.00215195	0.488166	-7.9095	cg20411555	7	130600075	LINC00513	130598222	1853
cg08004919	-6.68942e-05	0.0468354	-3.07251	0.00215385	0.488166	-7.91031	cg08004919	12	56652272	COQ10A	56660641	8369
cg13014689	-0.000162963	0.943004	-3.07228	0.00215551	0.488166	-7.91102	cg13014689	12	100431242	UHRF1BP1L	100430862	380
cg07237540	-7.15214e-05	0.933629	-3.07223	0.00215586	0.488166	-7.91117	cg07237540	18	77495904	CTDP1	77441429	54475
cg23429794	-7.46863e-05	0.0488591	-3.07181	0.00215887	0.488166	-7.91244	cg23429794	6	119131733	MCM9	119134611	2878
cg08854834	0.000217923	0.735554	3.07161	0.00216031	0.488166	-7.91306	cg08854834	21	30517941	MAP3K7CL	30517879	62
cg07842635	-0.000229413	0.787837	-3.07114	0.00216369	0.488166	-7.91449	cg07842635	13	47862393	HTR2A-AS1	47426274	436119
cg16658931	-0.000229235	0.100912	-3.07114	0.00216372	0.488166	-7.91451	cg16658931	19	51171061	SHANK1	51162513	8548
cg04622001	-0.000173721	0.905855	-3.07105	0.00216439	0.488166	-7.91479	cg04622001	1	10847594	CASZ1	10707262	140332
cg08448494	-0.000102473	0.0862745	-3.0707	0.00216687	0.488166	-7.91584	cg08448494	8	42397179	SMIM19	42396938	241
cg23514016	0.000333926	0.227605	3.07046	0.00216863	0.488166	-7.91659	cg23514016	5	78407564	BHMT	78407603	39
cg18713221	7.4434e-05	0.936245	3.0704	0.00216907	0.488166	-7.91677	cg18713221	14	103803076	SNORA28	103804185	1109
cg05868564	-0.000137773	0.230181	-3.07032	0.00216963	0.488166	-7.91701	cg05868564	11	123351497	GRAMD1B	123380586	29089
cg09819143	-5.33283e-05	0.068616	-3.07024	0.00217023	0.488166	-7.91726	cg09819143	14	55493656	SOCS4	55493843	187
cg19657214	-0.000206622	0.758974	-3.07023	0.00217031	0.488166	-7.9173	cg19657214	8	6794872	DEFA4	6793341	1531
cg15518923	-6.54218e-05	0.0183773	-3.06985	0.00217302	0.488441	-7.91844	cg15518923	7	77427822	PHTF2	77428108	286
cg06644403	4.73516e-05	0.0354051	3.06951	0.00217549	0.488659	-7.91948	cg06644403	2	223182927	LOC440934	223183189	262
cg10647101	-0.000153188	0.146977	-3.06883	0.00218041	0.488881	-7.92156	cg10647101	22	19744026	TBX1	19744225	199
cg14519682	5.9129e-05	0.02274	3.06852	0.00218269	0.488881	-7.92251	cg14519682	9	130213309	LRSAM1	130213764	455
cg06460883	-7.73789e-05	0.0443542	-3.06848	0.00218299	0.488881	-7.92264	cg06460883	5	154137632	LARP1	154092461	45171
cg05664352	9.19871e-05	0.956006	3.06843	0.00218335	0.488881	-7.92279	cg05664352	10	3441404	LOC105376360	3360886	80518
cg25948450	6.03887e-05	0.033093	3.06827	0.00218453	0.488881	-7.92329	cg25948450	4	81991102	PRKG2	82008523	17421
cg01676623	9.21e-05	0.827727	3.06738	0.00219098	0.488881	-7.92599	cg01676623	22	50350357	PIM3	50354142	3785
cg00881552	0.000130901	0.120738	3.06717	0.00219248	0.488881	-7.92662	cg00881552	14	90527990	KCNK13	90528108	118
cg26283564	0.000390565	0.253949	3.06692	0.0021943	0.488881	-7.92738	cg26283564	7	94284274	PEG10	94285636	1362
cg16763270	-9.60242e-05	0.913481	-3.06665	0.0021963	0.488881	-7.92822	cg16763270	3	57131910	IL17RD	57124009	7901
cg01403844	0.000111173	0.914443	3.06653	0.00219718	0.488881	-7.92858	cg01403844	12	66565014	IRAK3	66582977	17963
cg04446112	4.11954e-05	0.0288209	3.06622	0.00219948	0.488881	-7.92954	cg04446112	11	64008349	FKBP2	64008412	63
cg25783892	-0.000194735	0.841988	-3.06596	0.00220137	0.488881	-7.93033	cg25783892	10	85898649	GHITM	85899184	535
cg06872822	-0.000170718	0.888049	-3.0658	0.00220255	0.488881	-7.93082	cg06872822	5	6582121	LINC01018	6582248	127
cg09678939	-0.000328324	0.204895	-3.06579	0.00220263	0.488881	-7.93086	cg09678939	6	149806081	PPIL4	149825630	19549
cg21211664	0.000204994	0.849878	3.06513	0.00220741	0.488881	-7.93284	cg21211664	9	131312073	SPTAN1	131314836	2763
cg16533146	-0.000289665	0.726728	-3.06487	0.00220939	0.488881	-7.93367	cg16533146	12	27901072	MANSC4	27915598	14526
cg03361585	5.51863e-05	0.0523685	3.06474	0.00221031	0.488881	-7.93405	cg03361585	20	47444241	ARFGEF2	47538274	94033
cg20411049	5.36298e-05	0.0475157	3.06468	0.00221072	0.488881	-7.93422	cg20411049	11	77530668	AAMDC	77532159	1491
cg26237161	-7.86737e-05	0.0694125	-3.06438	0.00221296	0.488881	-7.93515	cg26237161	2	157256809	GPD2	157291964	35155
cg20348298	-7.28811e-05	0.93337	-3.06407	0.00221527	0.488881	-7.9361	cg20348298	2	3193239	TSSC1	3192694	545
cg16810626	0.000662877	0.387686	3.06383	0.002217	0.488881	-7.93682	cg16810626	8	11594003	C8orf49	11618764	24761
cg21881327	-9.03601e-05	0.870273	-3.06377	0.00221746	0.488881	-7.93701	cg21881327	22	24979569	GGT1	24979717	148
cg22718169	-0.00012474	0.868438	-3.06367	0.00221822	0.488881	-7.93732	cg22718169	1	2264352	MORN1	2252691	11661
cg21820517	6.70545e-05	0.0962428	3.06366	0.00221827	0.488881	-7.93734	cg21820517	1	21672497	LOC100506801	21619782	52715
cg17679743	-0.000120301	0.234147	-3.06361	0.00221862	0.488881	-7.93749	cg17679743	17	76268136	LINC01993	76257429	10707
cg02984092	-0.000321809	0.114054	-3.06354	0.00221916	0.488881	-7.93771	cg02984092	15	89178874	ISG20	89178867	7
cg10541043	7.32142e-05	0.940371	3.06337	0.0022204	0.488881	-7.93822	cg10541043	7	101892633	SH2B2	101928352	35719
cg00344719	-7.67329e-05	0.878129	-3.06322	0.00222153	0.488881	-7.93869	cg00344719	18	77474091	CTDP1	77441429	32662
cg02107545	5.6574e-05	0.0661838	3.06297	0.00222334	0.488881	-7.93944	cg02107545	2	175260412	SCRN3	175260456	44
cg17780691	-9.97024e-05	0.888201	-3.06291	0.00222381	0.488881	-7.93963	cg17780691	17	10541764	MYH3	10531842	9922
cg17447240	8.34476e-05	0.0575132	3.06283	0.00222439	0.488881	-7.93987	cg17447240	7	557606	HRAT92	560027	2421
cg18242907	-9.77591e-05	0.109705	-3.06253	0.00222662	0.488881	-7.94079	cg18242907	4	62067393	ADGRL3	62066973	420
cg22211719	-4.62917e-05	0.0223356	-3.06199	0.00223059	0.488881	-7.94243	cg22211719	21	44394497	PKNOX1	44394619	122
cg22175006	0.000343307	0.458867	3.06188	0.00223142	0.488881	-7.94277	cg22175006	2	223757281	ACSL3	223725731	31550
cg00205598	8.60398e-05	0.937874	3.06178	0.00223216	0.488881	-7.94307	cg00205598	10	134359217	INPP5A	134351282	7935
cg05886954	-0.000161228	0.905494	-3.0614	0.00223502	0.488881	-7.94424	cg05886954	16	3631570	SLX4	3631183	387
cg26569800	-0.000118909	0.893007	-3.06116	0.00223673	0.488881	-7.94495	cg26569800	6	29578313	GABBR1	29570004	8309
cg08969312	-0.000138198	0.817224	-3.06082	0.00223931	0.488881	-7.946	cg08969312	16	88970820	LOC101927793	88949922	20898
cg06269299	-0.000103785	0.906167	-3.06025	0.00224356	0.488881	-7.94774	cg06269299	2	169756942	G6PC2	169757749	807
cg05436939	0.000166816	0.658349	3.06013	0.00224441	0.488881	-7.94809	cg05436939	4	1202599	CTBP1-AS	1203907	1308
cg19406736	-6.30501e-05	0.0367616	-3.06008	0.00224483	0.488881	-7.94826	cg19406736	19	37096010	ZNF382	37096206	196
cg13980308	-7.02126e-05	0.0707956	-3.06001	0.00224532	0.488881	-7.94846	cg13980308	7	140373235	ADCK2	140372952	283
cg26432918	0.000518907	0.251596	3.05989	0.00224623	0.488881	-7.94883	cg26432918	11	74953490	TPBGL	74951949	1541
cg08651631	-8.69145e-05	0.0230001	-3.05984	0.0022466	0.488881	-7.94898	cg08651631	17	1619708	WDR81	1619816	108
cg10044765	4.17626e-05	0.0243234	3.05943	0.00224969	0.488881	-7.95024	cg10044765	22	50312289	CRELD2	50312277	12
cg07155331	-0.000176799	0.948919	-3.05941	0.0022498	0.488881	-7.95029	cg07155331	12	125500511	THRIL	125509988	9477
cg27228413	0.000556173	0.631116	3.05934	0.00225031	0.488881	-7.9505	cg27228413	15	88918514	MRPL46	89002708	84194
cg14729401	-0.000113896	0.923844	-3.05917	0.00225162	0.488881	-7.95103	cg14729401	10	132453361	MIR378C	132760850	307489
cg04177395	0.000634246	0.387981	3.05897	0.00225308	0.488881	-7.95163	cg04177395	11	78496497	TENM4	78364327	132170
cg21679509	-8.95914e-05	0.168236	-3.05857	0.00225609	0.488881	-7.95285	cg21679509	7	28219613	JAZF1-AS1	28220075	462
cg11278110	-5.02132e-05	0.0359349	-3.05851	0.00225651	0.488881	-7.95302	cg11278110	17	62833709	MIR4315-1	62818147	15562
cg02519879	0.000157226	0.828349	3.05849	0.00225673	0.488881	-7.95311	cg02519879	3	122286677	DTX3L	122283184	3493
cg16483466	-0.000284996	0.839834	-3.0583	0.00225813	0.488881	-7.95368	cg16483466	20	31671234	BPIFB4	31669317	1917
cg17427675	-0.00011532	0.915812	-3.05816	0.00225918	0.488881	-7.9541	cg17427675	5	43045555	LOC153684	43042235	3320
cg03347559	-9.96644e-05	0.057992	-3.05795	0.00226074	0.488881	-7.95474	cg03347559	11	3225059	MRGPRG	3239173	14114
cg07646377	5.71428e-05	0.0466515	3.0579	0.00226115	0.488881	-7.9549	cg07646377	2	157189969	NR4A2	157180943	9026
cg26703129	-0.0001102	0.924369	-3.05783	0.00226162	0.488881	-7.95509	cg26703129	2	39333949	CDKL4	39395185	61236
cg01239112	-0.00054141	0.702366	-3.05733	0.0022654	0.48906	-7.95662	cg01239112	7	77669957	MAGI2	77646373	23584
cg13629903	-0.00010228	0.93687	-3.05709	0.00226721	0.48906	-7.95736	cg13629903	9	15236855	TTC39B	15170841	66014
cg18769229	0.00022949	0.0672566	3.05669	0.00227023	0.48906	-7.95858	cg18769229	1	149934112	OTUD7B	149912228	21884
cg18865796	-5.68178e-05	0.0830284	-3.05612	0.0022745	0.48906	-7.9603	cg18865796	19	11457210	CCDC159	11457180	30
cg18454973	0.000167391	0.958964	3.05582	0.00227681	0.48906	-7.96123	cg18454973	6	136411615	MTFR2	136552167	140552
cg15111398	9.57521e-05	0.938573	3.0557	0.00227769	0.48906	-7.96159	cg15111398	1	42504277	GUCA2B	42619091	114814
cg09543792	-5.30892e-05	0.0341323	-3.05563	0.00227819	0.48906	-7.96179	cg09543792	17	6939282	SLC16A13	6939393	111
cg15786827	-0.000200204	0.157892	-3.05554	0.00227892	0.48906	-7.96208	cg15786827	12	133014399	FBRSL1	133067156	52757
cg00843398	-5.54963e-05	0.0528031	-3.0555	0.00227922	0.48906	-7.9622	cg00843398	6	24403479	MRS2	24403135	344
cg11870206	0.000526103	0.597326	3.05537	0.0022802	0.48906	-7.96259	cg11870206	19	51017932	LRRC4B	51020149	2217
cg07880135	5.98715e-05	0.0544904	3.05515	0.00228188	0.48906	-7.96327	cg07880135	5	43557602	NNT-AS1	43573286	15684
cg02399275	-0.000371801	0.892805	-3.05476	0.00228481	0.48906	-7.96445	cg02399275	12	102129168	SYCP3	102122425	6743
cg06865492	-6.63183e-05	0.0425275	-3.05473	0.00228501	0.48906	-7.96453	cg06865492	6	119399320	MIR548B	119390211	9109
cg05964687	-5.9438e-05	0.0514233	-3.05449	0.00228682	0.48906	-7.96526	cg05964687	20	2082547	STK35	2082527	20
cg17472823	7.9946e-05	0.0669171	3.05427	0.00228853	0.48906	-7.96594	cg17472823	11	46939616	C11orf49	46958239	18623
cg04662250	-0.000159227	0.834745	-3.05376	0.0022924	0.48906	-7.96749	cg04662250	17	21157499	NATD1	21142183	15316
cg00523604	0.000284763	0.339845	3.05361	0.00229353	0.48906	-7.96794	cg00523604	6	32223341	LOC101929163	32222949	392
cg11847929	4.79033e-05	0.0246386	3.05355	0.00229396	0.48906	-7.96811	cg11847929	5	134210233	TXNDC15	134209459	774
cg10194341	4.19677e-05	0.0310728	3.05321	0.00229654	0.48906	-7.96914	cg10194341	6	43027125	KLC4	43027331	206
cg14239811	-5.98176e-05	0.0264824	-3.05305	0.00229777	0.48906	-7.96963	cg14239811	4	171011427	AADAT	170981372	30055
cg11883009	0.000532228	0.830732	3.05289	0.00229902	0.48906	-7.97013	cg11883009	19	13198960	LYL1	13209841	10881
cg25745135	-9.28364e-05	0.923357	-3.05273	0.0023002	0.48906	-7.9706	cg25745135	1	3059820	MIR4251	3044538	15282
cg21825526	-0.0001349	0.956638	-3.05266	0.0023008	0.48906	-7.97084	cg21825526	3	127642355	KBTBD12	127641901	454
cg27636813	7.44459e-05	0.930182	3.05253	0.00230178	0.48906	-7.97123	cg27636813	6	28872287	TRIM27	28870778	1509
cg23765993	0.00019287	0.789489	3.0524	0.00230272	0.48906	-7.9716	cg23765993	20	44176029	WFDC8	44179790	3761
cg26382626	0.000134269	0.897925	3.05217	0.00230448	0.48906	-7.97231	cg26382626	8	104289595	FZD6	104310660	21065
cg03554573	0.00065728	0.452339	3.05216	0.00230461	0.48906	-7.97236	cg03554573	11	111155021	COLCA1	111164113	9092
cg15831905	-0.000274468	0.779336	-3.05176	0.00230767	0.48906	-7.97357	cg15831905	1	211846010	NEK2	211839772	6238
cg19498375	8.02396e-05	0.0629907	3.05144	0.00231012	0.48906	-7.97455	cg19498375	22	19420336	MRPL40	19420461	125
cg17712202	-0.000128677	0.118394	-3.05143	0.00231019	0.48906	-7.97458	cg17712202	19	13261217	IER2	13261281	64
cg17486101	-0.000165424	0.0764449	-3.05133	0.00231093	0.48906	-7.97487	cg17486101	4	113445029	NEUROG2	113434671	10358
cg05904869	-0.00033188	0.262925	-3.05119	0.00231204	0.48906	-7.97531	cg05904869	6	100057243	PRDM13	100054649	2594
cg24780883	-0.000295801	0.802804	-3.05085	0.00231462	0.48906	-7.97633	cg24780883	19	17566941	NXNL1	17566233	708
cg26501599	9.46088e-05	0.107895	3.05085	0.00231464	0.48906	-7.97634	cg26501599	3	127310131	MIR7976	127305953	4178
cg19766033	9.32423e-05	0.907225	3.0506	0.00231653	0.48906	-7.97709	cg19766033	12	123444094	OGFOD2	123459249	15155
cg13957827	0.000112519	0.107684	3.05038	0.00231825	0.48906	-7.97777	cg13957827	4	164415471	TMA16	164415672	201
cg02406469	-0.000239535	0.785626	-3.05019	0.00231967	0.48906	-7.97833	cg02406469	15	83381070	LOC338963	83379222	1848
cg17543973	-6.99773e-05	0.0417293	-3.04996	0.00232143	0.48906	-7.97902	cg17543973	11	2442163	TRPM5	2425745	16418
cg04385818	0.000101767	0.280041	3.04991	0.00232184	0.48906	-7.97919	cg04385818	19	49468626	FTL	49468565	61
cg09263099	-0.00015755	0.714204	-3.0495	0.00232502	0.48906	-7.98044	cg09263099	12	133160509	MIR6763	133158582	1927
cg22327690	-0.000124072	0.91402	-3.04944	0.00232546	0.48906	-7.98061	cg22327690	17	57179774	SKA2	57187219	7445
cg11726754	6.7063e-05	0.0500413	3.04927	0.00232673	0.48906	-7.98111	cg11726754	1	12290640	VPS13D	12290095	545
cg19282563	-7.07864e-05	0.0585109	-3.04913	0.00232783	0.48906	-7.98155	cg19282563	6	111803457	TRAF3IP2-AS1	111804674	1217
cg01632825	5.90593e-05	0.0524997	3.04905	0.00232844	0.48906	-7.98179	cg01632825	22	19278672	HIRA	19318223	39551
cg05847835	0.000158641	0.895257	3.04871	0.00233108	0.48906	-7.98282	cg05847835	2	139541515	YY1P2	139654893	113378
cg13947949	4.00455e-05	0.033024	3.0487	0.00233119	0.48906	-7.98287	cg13947949	1	17766238	RCC2	17733250	32988
cg15082802	-7.40214e-05	0.0379043	-3.04846	0.00233301	0.489128	-7.98358	cg15082802	19	11491513	EPOR	11487880	3633
cg01072076	0.000310715	0.172826	3.04674	0.00234632	0.490983	-7.9888	cg01072076	5	1930801	CTD-2194D22.4	1887444	43357
cg12077176	-9.96181e-05	0.931494	-3.04657	0.00234765	0.490983	-7.98932	cg12077176	12	117448155	TESC	117476727	28572
cg08926035	-8.30918e-05	0.914987	-3.04636	0.00234929	0.490983	-7.98996	cg08926035	11	64521052	PYGM	64513860	7192
cg16224104	0.000141305	0.921195	3.04629	0.00234985	0.490983	-7.99017	cg16224104	6	31731740	SAPCD1-AS1	31731912	172
cg18781032	0.00024776	0.863763	3.04584	0.00235334	0.490983	-7.99153	cg18781032	12	7941120	NANOG	7941991	871
cg11285834	0.000264085	0.310752	3.04512	0.00235893	0.490983	-7.99371	cg11285834	4	146102486	OTUD4	146080288	22198
cg26333638	8.42111e-05	0.0687125	3.04508	0.00235924	0.490983	-7.99383	cg26333638	5	73981611	HEXB	73980968	643
cg13169373	0.000190517	0.233369	3.04495	0.00236029	0.490983	-7.99424	cg13169373	21	27542843	CYYR1-AS1	27765953	223110
cg00507823	-7.5051e-05	0.896159	-3.04484	0.0023611	0.490983	-7.99455	cg00507823	16	71894108	ZNF821	71893582	526
cg21848143	8.7013e-05	0.0633783	3.0447	0.00236223	0.490983	-7.99499	cg21848143	1	39269995	RRAGC	39303868	33873
cg26888063	0.00011508	0.897856	3.0441	0.00236688	0.490983	-7.99679	cg26888063	2	109605969	EDAR	109510926	95043
cg01727346	0.000129733	0.608426	3.04405	0.00236732	0.490983	-7.99696	cg01727346	22	45596797	MIR1249	45596834	37
cg17872895	-5.09739e-05	0.0205305	-3.04378	0.00236944	0.490983	-7.99778	cg17872895	10	75007153	DNAJC9-AS1	75007124	29
cg01570182	0.000156652	0.348324	3.04377	0.00236954	0.490983	-7.99782	cg01570182	17	44337453	LRRC37A	44372496	35043
cg02622209	-9.5671e-05	0.929684	-3.04362	0.00237065	0.490983	-7.99825	cg02622209	17	19239866	B9D1	19238685	1181
cg10312186	0.000422415	0.381784	3.04358	0.00237098	0.490983	-7.99838	cg10312186	6	170403583	LOC102724511	170475865	72282
cg15185986	0.000626341	0.701405	3.04355	0.00237123	0.490983	-7.99847	cg15185986	13	98919378	MIR3170	98860777	58601
cg19201068	0.000109722	0.865902	3.04351	0.0023715	0.490983	-7.99858	cg19201068	17	54584986	NOG	54671059	86073
cg20155196	0.000129828	0.864272	3.04344	0.00237211	0.490983	-7.99882	cg20155196	2	720516	TMEM18	667972	52544
cg07891179	0.000325441	0.277946	3.04265	0.00237828	0.490983	-8.00119	cg07891179	7	29923883	SCRN1	29959718	35835
cg13699963	0.000145992	0.767825	3.04224	0.0023815	0.490983	-8.00243	cg13699963	17	71548861	LOC101928251	71509821	39040
cg01761758	-0.000215886	0.555361	-3.04221	0.00238173	0.490983	-8.00252	cg01761758	17	76850277	TIMP2	76849058	1219
cg27492942	-0.000256671	0.421323	-3.04219	0.00238188	0.490983	-8.00258	cg27492942	17	36885965	CISD3	36886509	544
cg10265786	-7.35798e-05	0.0653765	-3.04181	0.00238489	0.490983	-8.00374	cg10265786	6	31940028	STK19	31939645	383
cg05397812	0.000254549	0.170002	3.04165	0.00238618	0.490983	-8.00423	cg05397812	11	14994847	CALCA	14990047	4800
cg00183684	-0.000228158	0.24454	-3.04156	0.00238686	0.490983	-8.00449	cg00183684	1	86043834	CYR61	86046443	2609
cg27046335	0.000421003	0.575307	3.04148	0.00238754	0.490983	-8.00476	cg27046335	5	35198290	PRLR	35065190	133100
cg07958387	0.000204377	0.287318	3.04144	0.00238783	0.490983	-8.00487	cg07958387	5	172069173	NEURL1B	172068268	905
cg12347429	6.536e-05	0.0389458	3.04142	0.00238802	0.490983	-8.00494	cg12347429	6	21666834	CASC15	21666674	160
cg03756485	0.000246891	0.486093	3.04125	0.00238935	0.490983	-8.00545	cg03756485	12	102218837	DRAM1	102271104	52267
cg25844222	0.000362457	0.77643	3.04112	0.00239031	0.490983	-8.00582	cg25844222	4	186877657	TLR3	186990308	112651
cg00726147	-0.000134226	0.882239	-3.04096	0.00239165	0.490983	-8.00633	cg00726147	7	19749584	MIR3146	19744980	4604
cg00319312	-0.000163557	0.870891	-3.04085	0.00239251	0.490983	-8.00666	cg00319312	1	203671140	SNORA77	203698708	27568
cg00296779	-7.74971e-05	0.918596	-3.04076	0.00239323	0.490983	-8.00694	cg00296779	6	36211096	PNPLA1	36210944	152
cg05703996	-0.000287492	0.875156	-3.04061	0.00239437	0.490983	-8.00737	cg05703996	16	335830	AXIN1	337439	1609
cg01394199	9.22657e-05	0.880775	3.04031	0.00239673	0.491001	-8.00828	cg01394199	12	121416547	HNF1A	121416370	177
cg00998591	8.62565e-05	0.938652	3.03999	0.00239928	0.491001	-8.00925	cg00998591	9	139341202	SEC16A	139334547	6655
cg01810863	0.000143034	0.452264	3.03965	0.00240202	0.491001	-8.01029	cg01810863	12	56359916	CDK2	56360552	636
cg05156200	0.000204333	0.889698	3.03949	0.00240326	0.491001	-8.01077	cg05156200	16	21830764	NPIPB4	21845883	15119
cg03366992	-0.000137725	0.776883	-3.03943	0.00240377	0.491001	-8.01096	cg03366992	21	45140831	PDXK	45138977	1854
cg15479139	-7.27368e-05	0.0573416	-3.0394	0.002404	0.491001	-8.01105	cg15479139	6	26032472	HIST1H3B	26031816	656
cg15599409	0.000127625	0.853603	3.03918	0.00240574	0.491001	-8.01171	cg15599409	4	868365	GAK	843062	25303
cg20297199	0.000151555	0.101806	3.03909	0.00240645	0.491001	-8.01198	cg20297199	14	54422775	BMP4	54416454	6321
cg14609025	-7.28018e-05	0.0536968	-3.03809	0.00241441	0.492316	-8.01501	cg14609025	1	119550983	LOC105378933	119542966	8017
cg11444048	0.00034459	0.831898	3.03784	0.00241642	0.49242	-8.01577	cg11444048	17	77194175	RBFOX3	77085426	108749
cg13694772	-6.57257e-05	0.0702162	-3.03738	0.00242006	0.492854	-8.01715	cg13694772	3	9773336	BRPF1	9773412	76
cg18996090	-0.000596816	0.289867	-3.03713	0.00242202	0.492946	-8.01789	cg18996090	3	67022890	KBTBD8	67048726	25836
cg16544887	7.33037e-05	0.0490322	3.03648	0.00242726	0.493013	-8.01987	cg16544887	11	14913979	CYP2R1	14899555	14424
cg13279566	0.000145381	0.15934	3.03634	0.0024284	0.493013	-8.0203	cg13279566	3	160823315	B3GALNT1	160801670	21645
cg09302904	8.2726e-05	0.142732	3.03633	0.00242844	0.493013	-8.02031	cg09302904	17	62340561	PECAM1	62396776	56215
cg18046054	0.000107265	0.802174	3.03618	0.00242963	0.493013	-8.02077	cg18046054	2	92280662	ACTR3BP2	92129158	151504
cg22177707	-5.10153e-05	0.0484041	-3.03587	0.00243214	0.493013	-8.02171	cg22177707	4	130014893	C4orf33	130014828	65
cg15978899	-0.000442898	0.647764	-3.03571	0.00243347	0.493013	-8.02221	cg15978899	6	30882994	VARS2	30882107	887
cg08564636	0.000212894	0.895127	3.03565	0.00243391	0.493013	-8.02238	cg08564636	6	166324392	LINC00473	166337535	13143
cg19806182	0.000485837	0.680649	3.03553	0.00243492	0.493013	-8.02275	cg19806182	19	52511900	ZNF614	52516576	4676
cg04852776	-9.90956e-05	0.912878	-3.03528	0.00243688	0.493013	-8.02349	cg04852776	8	72843902	MSC-AS1	72756350	87552
cg03217572	9.5467e-05	0.92312	3.03518	0.00243772	0.493013	-8.02381	cg03217572	7	142561918	EPHB6	142560513	1405
cg08779067	5.60895e-05	0.967773	3.03496	0.00243943	0.493013	-8.02445	cg08779067	7	99141099	FAM200A	99143922	2823
cg16734549	0.000168374	0.58895	3.03461	0.00244226	0.493013	-8.02551	cg16734549	17	43488551	ARHGAP27	43471267	17284
cg04816979	-5.46357e-05	0.0385955	-3.03426	0.00244508	0.493013	-8.02657	cg04816979	12	133657679	ZNF140	133656788	891
cg25798112	5.43125e-05	0.0184482	3.03419	0.00244567	0.493013	-8.02679	cg25798112	3	141595103	ATP1B3	141595433	330
cg26104073	0.00019306	0.605804	3.0341	0.00244636	0.493013	-8.02705	cg26104073	1	32710219	FAM167B	32712817	2598
cg03509106	-0.000129791	0.137578	-3.03409	0.00244645	0.493013	-8.02708	cg03509106	4	121992261	NDNF	121956781	35480
cg07143841	0.000124562	0.900216	3.03351	0.00245119	0.493143	-8.02886	cg07143841	17	74463486	AANAT	74463629	143
cg04320476	0.000540496	0.704533	3.03349	0.00245135	0.493143	-8.02892	cg04320476	17	1492206	SLC43A2	1472547	19659
cg04028648	4.63877e-05	0.0440809	3.03345	0.00245161	0.493143	-8.02901	cg04028648	1	150241102	APH1A	150237798	3304
cg03227078	7.52622e-05	0.0327684	3.0332	0.00245363	0.493245	-8.02977	cg03227078	19	44455454	ZNF221	44455396	58
cg10576516	4.88339e-05	0.0378956	3.03277	0.00245711	0.493641	-8.03106	cg10576516	17	73663407	SAP30BP	73663195	212
cg00341297	0.000176117	0.771305	3.03249	0.00245944	0.493771	-8.03193	cg00341297	1	15515211	C1orf195	15494969	20242
cg00865690	0.00032408	0.787072	3.03232	0.00246077	0.493771	-8.03243	cg00865690	2	21976205	LINC01822	21910305	65900
cg13993336	5.36626e-05	0.0289359	3.03161	0.00246653	0.494251	-8.03457	cg13993336	5	140855482	PCDHGC3	140855568	86
cg11628541	-6.58165e-05	0.0322573	-3.03058	0.00247491	0.494251	-8.03768	cg11628541	3	11313936	ATG7	11314009	73
cg13746715	-6.938e-05	0.0605473	-3.03056	0.00247508	0.494251	-8.03774	cg13746715	1	109792517	CELSR2	109792640	123
cg01550445	-0.000194077	0.533444	-3.03028	0.00247738	0.494251	-8.03859	cg01550445	11	72929983	P2RY2	72929501	482
cg14665813	-8.07341e-05	0.0451689	-3.0302	0.00247808	0.494251	-8.03885	cg14665813	11	59333490	OSBP	59341870	8380
cg12012699	9.0842e-05	0.0686595	3.02984	0.00248095	0.494251	-8.03991	cg12012699	18	46986876	RPL17-C18orf32	47007547	20671
cg01666040	-4.28192e-05	0.0202338	-3.02972	0.00248196	0.494251	-8.04028	cg01666040	1	9712687	PIK3CD-AS1	9712667	20
cg04427360	7.42991e-05	0.933914	3.02964	0.00248263	0.494251	-8.04053	cg04427360	12	51347099	HIGD1C	51347781	682
cg15593398	-6.0268e-05	0.0805258	-3.02963	0.00248267	0.494251	-8.04054	cg15593398	4	3076334	HTT	3076407	73
cg27067425	9.4036e-05	0.046161	3.02958	0.00248314	0.494251	-8.04072	cg27067425	19	15695299	CYP4F8	15726028	30729
cg11557307	-4.61787e-05	0.0366505	-3.02948	0.0024839	0.494251	-8.041	cg11557307	2	65283628	CEP68	65283494	134
cg21893220	-5.37596e-05	0.0576308	-3.02945	0.00248416	0.494251	-8.04109	cg21893220	9	106856376	SMC2	106856540	164
cg27100140	-8.53116e-05	0.938686	-3.0294	0.00248459	0.494251	-8.04125	cg27100140	12	122129167	TMEM120B	122150657	21490
cg04773926	-7.73171e-05	0.897162	-3.02935	0.00248503	0.494251	-8.04141	cg04773926	7	2697363	AMZ1	2719155	21792
cg26996616	-0.000194513	0.270104	-3.029	0.00248784	0.494251	-8.04245	cg26996616	17	9862873	GAS7	9813925	48948
cg14983936	0.00016227	0.93227	3.02893	0.00248847	0.494251	-8.04268	cg14983936	2	163228004	KCNH7	163227916	88
cg15497729	0.000154995	0.783673	3.02888	0.00248883	0.494251	-8.04281	cg15497729	1	41628022	SCMH1	41492870	135152
cg12067024	0.000164398	0.56774	3.02867	0.00249054	0.494286	-8.04344	cg12067024	1	153387689	S100A7A	153388999	1310
cg23371371	-8.536e-05	0.0772636	-3.02848	0.00249213	0.494286	-8.04403	cg23371371	14	24505743	DHRS4L1	24505620	123
cg05632351	5.32551e-05	0.0431737	3.028	0.00249608	0.494286	-8.04547	cg05632351	16	67881561	NUTF2	67881016	545
cg01823275	0.000108979	0.882004	3.02785	0.00249729	0.494286	-8.04592	cg01823275	19	53325913	ZNF468	53341784	15871
cg12081325	-0.000388356	0.49327	-3.02776	0.00249801	0.494286	-8.04618	cg12081325	1	45413279	HECTD3	45468219	54940
cg18342744	4.688e-05	0.0267527	3.0277	0.00249851	0.494286	-8.04636	cg18342744	13	30424823	LINC00297	30446749	21926
cg04283864	0.000236172	0.919439	3.02737	0.00250121	0.494286	-8.04735	cg04283864	6	4189186	LOC102724096	4186553	2633
cg27319293	-7.77259e-05	0.907103	-3.02736	0.00250134	0.494286	-8.0474	cg27319293	16	1799707	MIR3177	1784985	14722
cg07576604	-0.000116602	0.918598	-3.0267	0.00250678	0.494286	-8.04939	cg07576604	8	131417822	ASAP1-IT1	131307600	110222
cg23928763	-0.000623162	0.698015	-3.02669	0.00250682	0.494286	-8.04941	cg23928763	9	140312446	NOXA1	140317846	5400
cg16831894	-8.39228e-05	0.933232	-3.02662	0.0025074	0.494286	-8.04962	cg16831894	20	35833240	RPN2	35807448	25792
cg22851485	0.000579411	0.376764	3.02654	0.00250807	0.494286	-8.04986	cg22851485	12	105380772	C12orf45	105380097	675
cg16504335	5.71507e-05	0.0246085	3.02629	0.00251013	0.494286	-8.05061	cg16504335	14	81902346	LINC02308	81908330	5984
cg24078363	4.54297e-05	0.0248533	3.02629	0.00251015	0.494286	-8.05062	cg24078363	14	77228122	VASH1	77228234	112
cg18034637	0.000148008	0.934605	3.02574	0.00251473	0.494426	-8.05229	cg18034637	11	111846087	DIXDC1	111848032	1945
cg21252047	-0.000340571	0.580012	-3.02554	0.00251639	0.494426	-8.0529	cg21252047	9	116419843	RGS3	116356433	63410
cg17957801	-4.11555e-05	0.0117116	-3.02522	0.00251898	0.494426	-8.05384	cg17957801	17	618492	FAM57A	635785	17293
cg26887084	-9.13924e-05	0.884902	-3.02496	0.00252112	0.494426	-8.05461	cg26887084	16	30615018	ZNF689	30613878	1140
cg21797001	0.00029693	0.773051	3.02468	0.00252349	0.494426	-8.05547	cg21797001	20	55904364	SPO11	55904830	466
cg23603852	0.000103176	0.836695	3.02467	0.00252361	0.494426	-8.05552	cg23603852	10	105233423	CALHM3	105232560	863
cg11231156	7.72052e-05	0.0700017	3.02458	0.0025243	0.494426	-8.05577	cg11231156	8	12523087	MIR5692A1	12576635	53548
cg21682432	-9.11112e-05	0.905189	-3.02456	0.00252447	0.494426	-8.05583	cg21682432	1	3207419	MIR4251	3044538	162881
cg00089821	-0.00041597	0.235599	-3.02449	0.00252504	0.494426	-8.05604	cg00089821	6	170807096	PSMB1	170844203	37107
cg13548833	-0.000113864	0.878257	-3.02438	0.00252597	0.494426	-8.05637	cg13548833	9	131469470	PKN3	131464782	4688
cg10590442	-5.8752e-05	0.0280176	-3.02384	0.00253044	0.494484	-8.05799	cg10590442	11	124633181	LOC101929340	124632326	855
cg18432451	-0.000183356	0.687365	-3.02374	0.00253128	0.494484	-8.0583	cg18432451	15	39145977	C15orf53	38988798	157179
cg21410080	-5.29233e-05	0.0241065	-3.02366	0.00253195	0.494484	-8.05854	cg21410080	21	43639862	ABCG1	43640007	145
cg16809280	-0.000127671	0.856212	-3.02362	0.00253231	0.494484	-8.05867	cg16809280	20	1093633	PSMF1	1093871	238
cg26812421	7.23572e-05	0.961992	3.02343	0.00253385	0.494488	-8.05922	cg26812421	7	618226	LOC101927000	601594	16632
cg26370158	-0.000102075	0.935145	-3.02316	0.00253612	0.494637	-8.06004	cg26370158	1	235945912	LYST	235989622	43710
cg04662961	-0.000457768	0.203585	-3.02255	0.00254124	0.495205	-8.06189	cg04662961	15	44486562	CASC4	44580908	94346
cg02626388	0.000149161	0.31951	3.02203	0.00254554	0.495205	-8.06344	cg02626388	19	13954572	MIR23A	13947400	7172
cg15268290	0.000211859	0.893489	3.02196	0.00254612	0.495205	-8.06364	cg15268290	11	83690587	DLG2	83166055	524532
cg17506621	0.000665011	0.548608	3.0215	0.00255003	0.495205	-8.06505	cg17506621	6	160023581	SOD2	160100095	76514
cg10594543	-9.69514e-05	0.911898	-3.0215	0.00255003	0.495205	-8.06505	cg10594543	5	33649717	ADAMTS12	33751301	101584
cg09189354	9.96358e-05	0.862841	3.02115	0.00255298	0.495205	-8.06611	cg09189354	20	11668225	LINC00687	11790634	122409
cg23795178	0.000220022	0.282489	3.02087	0.00255529	0.495205	-8.06694	cg23795178	22	40053168	ENTHD1	40139048	85880
cg01781529	0.000160298	0.673367	3.02049	0.00255848	0.495205	-8.06808	cg01781529	1	22444030	WNT4	22443797	233
cg27340057	7.94226e-05	0.899236	3.02017	0.00256118	0.495205	-8.06904	cg27340057	4	2902126	MFSD10	2932287	30161
cg22200067	-7.11141e-05	0.0526648	-3.01985	0.00256386	0.495205	-8.07	cg22200067	11	107436549	ELMOD1	107461816	25267
cg25301064	0.000142142	0.543546	3.0197	0.00256515	0.495205	-8.07046	cg25301064	10	135500960	FRG2B	135438602	62358
cg05164680	9.8314e-05	0.913604	3.01957	0.00256626	0.495205	-8.07086	cg05164680	1	43354136	LOC339539	43323292	30844
cg22556056	0.000101173	0.891484	3.01949	0.00256692	0.495205	-8.07109	cg22556056	17	2228003	TSR1	2225981	2022
cg14838566	0.000196317	0.888167	3.01943	0.00256741	0.495205	-8.07127	cg14838566	1	37791043	LINC01137	37920479	129436
cg26776551	-0.000116423	0.400592	-3.01926	0.00256883	0.495205	-8.07177	cg26776551	13	51944507	INTS6	51935700	8807
cg05075545	0.00036453	0.804397	3.01909	0.0025703	0.495205	-8.0723	cg05075545	19	4183450	ANKRD24	4183350	100
cg07712267	-9.49055e-05	0.398081	-3.01892	0.0025717	0.495205	-8.07279	cg07712267	17	73178982	SUMO2	73163824	15158
cg09323806	-0.000109718	0.86814	-3.01892	0.00257173	0.495205	-8.07281	cg09323806	7	141617279	OR9A4	141618675	1396
cg26021633	-0.000100826	0.81511	-3.01857	0.00257464	0.495205	-8.07384	cg26021633	3	13615074	FBLN2	13610239	4835
cg16177314	8.46001e-05	0.91493	3.01826	0.00257728	0.495205	-8.07478	cg16177314	4	144941609	GYPB	144917256	24353
cg08635618	-7.60159e-05	0.947588	-3.01805	0.00257909	0.495205	-8.07542	cg08635618	11	70310320	SHANK2	70313960	3640
cg19104757	-0.000129046	0.873567	-3.01803	0.00257923	0.495205	-8.07547	cg19104757	7	226563	FAM20C	192968	33595
cg00511731	4.67733e-05	0.0128258	3.0179	0.00258036	0.495205	-8.07587	cg00511731	15	40400858	BMF	40380091	20767
cg17840021	0.000109827	0.903661	3.01779	0.00258131	0.495205	-8.07621	cg17840021	4	7164855	SORCS2	7194373	29518
cg10738239	0.000112152	0.0954486	3.01741	0.00258452	0.495205	-8.07734	cg10738239	13	95363371	SOX21	95361878	1493
cg05551979	0.000136012	0.0699669	3.01738	0.00258477	0.495205	-8.07744	cg05551979	5	43040548	ANXA2R	43039181	1367
cg11781344	-8.93486e-05	0.0523998	-3.01735	0.00258498	0.495205	-8.07751	cg11781344	5	133706657	UBE2B	133706866	209
cg03366677	-4.83396e-05	0.0527654	-3.01726	0.00258574	0.495205	-8.07778	cg03366677	14	77495018	IRF2BPL	77490885	4133
cg26812169	0.000243465	0.816839	3.01719	0.00258632	0.495205	-8.07798	cg26812169	19	51601823	CTU1	51600862	961
cg21652474	4.97237e-05	0.0269318	3.01712	0.00258692	0.495205	-8.0782	cg21652474	6	31774694	HSPA1L	31777395	2701
cg19265972	-0.00019297	0.224514	-3.01709	0.00258721	0.495205	-8.0783	cg19265972	17	7080409	ASGR1	7076750	3659
cg09482777	6.9003e-05	0.0275237	3.01706	0.00258745	0.495205	-8.07838	cg09482777	2	80531645	CTNNA2	80532229	584
cg25738116	-0.000236647	0.659727	-3.01632	0.00259373	0.496117	-8.0806	cg25738116	3	156530658	PA2G4P4	156527059	3599
cg10946295	-0.000107209	0.150573	-3.01604	0.00259617	0.496294	-8.08146	cg10946295	2	119913307	C1QL2	119913818	511
cg15203735	0.000141226	0.139558	3.01555	0.00260032	0.496467	-8.08292	cg15203735	10	48573302	GDF10	48425778	147524
cg23397427	0.000219566	0.669999	3.01545	0.00260113	0.496467	-8.08321	cg23397427	15	51571820	MIR7973-2	51606228	34408
cg13515064	0.00013838	0.830847	3.0154	0.00260163	0.496467	-8.08338	cg13515064	13	113611440	MCF2L-AS1	113621797	10357
cg27246439	0.000120907	0.811306	3.01511	0.00260409	0.496505	-8.08425	cg27246439	11	123899	LINC01001	126986	3087
cg19591077	-7.67474e-05	0.935572	-3.01502	0.00260486	0.496505	-8.08452	cg19591077	7	66368242	LOC644794	66369106	864
cg00966659	0.000151209	0.904767	3.01429	0.00261113	0.49741	-8.08672	cg00966659	12	10162301	CLEC12B	10163225	924
cg13748794	-9.79109e-05	0.945284	-3.01377	0.00261558	0.497817	-8.08828	cg13748794	6	151413946	LOC102723831	151517807	103861
cg18406708	0.000231924	0.546536	3.01368	0.00261631	0.497817	-8.08853	cg18406708	2	38209694	RMDN2	38177586	32108
cg07588253	-0.00013066	0.893576	-3.01343	0.00261844	0.497932	-8.08928	cg07588253	1	115860698	NGF	115828536	32162
cg08717402	-0.00013613	0.810561	-3.01316	0.00262076	0.498085	-8.09009	cg08717402	2	3129914	TSSC1	3192694	62780
cg21419475	6.5499e-05	0.0741559	3.01272	0.00262458	0.498521	-8.09142	cg21419475	12	124118052	GTF2H3	124118285	233
cg23996123	5.74471e-05	0.0408196	3.01234	0.00262786	0.498854	-8.09256	cg23996123	1	59369444	LINC01358	59486147	116703
cg07682194	0.00052528	0.667005	3.01216	0.00262943	0.498864	-8.09311	cg07682194	19	51111137	SNAR-F	51108219	2918
cg14250740	-0.00033244	0.188381	-3.01144	0.00263558	0.49974	-8.09525	cg14250740	3	175244596	MIR4789	175087328	157268
cg06244016	-0.000313209	0.315919	-3.01116	0.00263799	0.499756	-8.09608	cg06244016	6	151186511	MTHFD1L	151186814	303
cg11099236	0.00026293	0.875251	3.01108	0.00263872	0.499756	-8.09634	cg11099236	15	26917256	GABRB3	26860443	56813
cg11258381	-0.00017998	0.725116	-3.0106	0.00264286	0.500252	-8.09777	cg11258381	1	117350694	CD2	117297051	53643
cg15529290	-7.72481e-05	0.0350891	-3.01017	0.00264661	0.500392	-8.09907	cg15529290	4	75480864	AREG	75480590	274
cg00242358	0.000390281	0.623961	3.01016	0.00264666	0.500392	-8.09909	cg00242358	3	47619041	SMARCC1	47627377	8336
cg27181349	-8.95024e-05	0.0551763	-3.00957	0.00265178	0.500786	-8.10085	cg27181349	1	36574854	COL8A2	36560836	14018
cg26262232	6.34225e-05	0.0378444	3.00925	0.00265462	0.500786	-8.10183	cg26262232	6	32920995	HLA-DMA	32916390	4605
cg22469948	-0.00011192	0.795646	-3.00921	0.00265489	0.500786	-8.10192	cg22469948	19	50290079	MIR6799	50295122	5043
cg26921482	0.000270018	0.367011	3.00897	0.00265703	0.500786	-8.10266	cg26921482	16	2570283	AMDHD2	2570345	62
cg27133230	0.000229397	0.451813	3.00896	0.00265713	0.500786	-8.1027	cg27133230	20	43941404	RBPJL	43935482	5922
cg26719943	5.11044e-05	0.978187	3.00887	0.00265793	0.500786	-8.10297	cg26719943	19	3531956	C19orf71	3539154	7198
cg24526702	8.33992e-05	0.0472924	3.00867	0.00265965	0.500822	-8.10356	cg24526702	17	56833201	PPM1E	56833229	28
cg06687562	0.000324044	0.167471	3.00806	0.00266497	0.501535	-8.10539	cg06687562	1	18081775	ACTL8	18081807	32
cg07627726	-0.000106012	0.754473	-3.00719	0.00267251	0.502666	-8.10798	cg07627726	7	93495	LOC102723672	144444	50949
cg26558992	0.000116568	0.912292	3.00682	0.00267582	0.502671	-8.10911	cg26558992	1	147231862	GJA5	147228331	3531
cg19510409	-0.000191457	0.863189	-3.00665	0.00267729	0.502671	-8.10961	cg19510409	3	173917837	NLGN1-AS1	173628288	289549
cg03981535	0.000526591	0.497825	3.0066	0.00267769	0.502671	-8.10975	cg03981535	1	201951234	RNPEP	201951765	531
cg27588356	-0.000206558	0.898744	-3.00649	0.00267868	0.502671	-8.11008	cg27588356	6	161459571	MAP3K4	161412758	46813
cg23481735	0.000160789	0.952664	3.00607	0.00268232	0.50304	-8.11133	cg23481735	2	3373824	TRAPPC12	3383445	9621
cg07417218	-3.92092e-05	0.0340414	-3.00591	0.00268373	0.50304	-8.11181	cg07417218	2	242255421	2017-09-02	242255275	146
cg11308277	-0.000104705	0.111785	-3.00536	0.00268857	0.503263	-8.11345	cg11308277	12	75603343	CAPS2	75669758	66415
cg15756407	-0.000171651	0.673684	-3.00519	0.0026901	0.503263	-8.11398	cg15756407	11	111956086	TIMM8B	111955538	548
cg09173265	7.34773e-05	0.926924	3.00511	0.00269083	0.503263	-8.11422	cg09173265	22	50906652	ADM2	50920152	13500
cg19039367	-0.000105945	0.906464	-3.00506	0.00269125	0.503263	-8.11437	cg19039367	6	30012436	ZNRD1ASP	30022377	9941
cg00822898	9.23764e-05	0.944505	3.00485	0.00269307	0.503263	-8.11498	cg00822898	4	3436168	HGFAC	3443659	7491
cg12847279	2.74262e-05	0.00949294	3.00455	0.00269573	0.503263	-8.11589	cg12847279	4	24586247	DHX15	24529087	57160
cg17332091	0.000464254	0.657296	3.00441	0.002697	0.503263	-8.11632	cg17332091	2	241866245	LOC200772	241894035	27790
cg22810684	9.91059e-05	0.820939	3.00438	0.00269722	0.503263	-8.11639	cg22810684	17	80401665	C17orf62	80400462	1203
cg04459939	0.000257996	0.77556	3.00412	0.00269951	0.503405	-8.11717	cg04459939	15	90291141	MESP1	90293097	1956
cg00708486	0.000280691	0.856454	3.00367	0.00270353	0.503867	-8.11853	cg00708486	14	55355071	MIR4308	55344830	10241
cg08026651	0.000184991	0.888968	3.00349	0.00270509	0.50387	-8.11906	cg08026651	2	84743142	DNAH6	84743578	436
cg01290755	0.00114017	0.379099	3.00323	0.00270742	0.503933	-8.11985	cg01290755	12	129554587	TMEM132D	129556270	1683
cg02838784	0.000117741	0.847764	3.00269	0.00271221	0.503933	-8.12146	cg02838784	11	62652985	SLC3A2	62649170	3815
cg17491548	3.25234e-05	0.0128754	3.00259	0.00271307	0.503933	-8.12175	cg17491548	2	73612889	ALMS1	73612885	4
cg26150142	0.000220561	0.927359	3.00254	0.00271353	0.503933	-8.12191	cg26150142	1	248102842	OR2L13	248100330	2512
cg13944286	5.26703e-05	0.0332588	3.00243	0.00271451	0.503933	-8.12223	cg13944286	17	73201579	NUP85	73201544	35
cg11429044	0.000165598	0.119534	3.00231	0.00271556	0.503933	-8.12259	cg11429044	19	13947473	MIR23A	13947400	73
cg07573937	0.000242112	0.518535	3.00208	0.00271762	0.503933	-8.12328	cg07573937	3	14465629	SLC6A6	14444075	21554
cg00503539	4.71e-05	0.0211665	3.00206	0.00271774	0.503933	-8.12332	cg00503539	19	13858870	CCDC130	13858676	194
cg20995065	8.07019e-05	0.945189	3.0017	0.00272095	0.504169	-8.1244	cg20995065	17	43923027	SPPL2C	43922255	772
cg17448168	-5.48985e-05	0.039838	-3.00112	0.00272615	0.504169	-8.12615	cg17448168	1	168148540	TIPRL	168148082	458
cg10403394	-0.000621928	0.403497	-3.00065	0.00273036	0.504169	-8.12756	cg10403394	15	63349192	TPM1	63340635	8557
cg19297232	0.000473447	0.734331	3.00059	0.00273086	0.504169	-8.12773	cg19297232	16	68483021	ZFP90	68573115	90094
cg27508384	-9.04653e-05	0.924538	-3.00047	0.00273196	0.504169	-8.12809	cg27508384	16	20976249	DNAH3	20944432	31817
cg17383236	0.00011141	0.193881	3.00038	0.00273276	0.504169	-8.12836	cg17383236	7	100167504	SAP25	100169851	2347
cg20065022	6.63784e-05	0.0341358	3.00034	0.00273307	0.504169	-8.12847	cg20065022	6	33168582	SLC39A7	33168602	20
cg21969548	-0.000122037	0.678259	-3.0002	0.00273433	0.504169	-8.12889	cg21969548	11	71235111	KRTAP5-7	71238312	3201
cg01414357	0.000316963	0.442931	3.00015	0.0027348	0.504169	-8.12904	cg01414357	19	48282728	SELENOW	48281841	887
cg06780216	0.000140652	0.908254	3.00014	0.00273489	0.504169	-8.12907	cg06780216	16	2374397	ABCA17P	2390922	16525
cg12654928	0.000154817	0.931134	2.99986	0.00273739	0.504169	-8.12991	cg12654928	7	74141532	LOC101926943	74103270	38262
cg07509646	-5.52702e-05	0.0374199	-2.99979	0.00273799	0.504169	-8.13011	cg07509646	2	20251843	LAPTM4A	20232410	19433
cg10469704	7.534e-05	0.0283321	2.99951	0.00274055	0.504169	-8.13096	cg10469704	16	21312276	CRYM-AS1	21312169	107
cg13860627	-4.67307e-05	0.0437319	-2.99946	0.00274097	0.504169	-8.13111	cg13860627	7	43965935	UBE2D4	43966034	99
cg20248527	6.71931e-05	0.0503067	2.99933	0.00274213	0.504169	-8.13149	cg20248527	1	204042123	SOX13	204042245	122
cg04640139	-7.2601e-05	0.0433067	-2.99892	0.0027458	0.504408	-8.13271	cg04640139	5	140997407	HDAC3	141000442	3035
cg25736663	0.000160356	0.784871	2.9987	0.00274776	0.504408	-8.13337	cg25736663	1	234350875	SLC35F3	234349956	919
cg00205756	0.000318834	0.779263	2.99865	0.00274823	0.504408	-8.13353	cg00205756	16	7762118	RBFOX1	7382750	379368
cg11252801	-0.000376031	0.25853	-2.99845	0.00275003	0.504408	-8.13412	cg11252801	2	77748917	LRRTM4	77743791	5126
cg06608374	8.50031e-05	0.910049	2.99816	0.00275259	0.504408	-8.13497	cg06608374	6	138537655	PBOV1	138537126	529
cg14969981	0.000197141	0.0977432	2.998	0.00275407	0.504408	-8.13547	cg14969981	1	205196579	TMCC2	205197037	458
cg00117599	0.000131472	0.427183	2.99798	0.00275421	0.504408	-8.13551	cg00117599	17	45962589	LOC102724532	45968595	6006
cg10712044	0.000291065	0.626041	2.99753	0.0027583	0.504863	-8.13687	cg10712044	3	156459432	LINC00886	156465131	5699
cg04775627	0.000148307	0.84066	2.99736	0.00275978	0.504863	-8.13736	cg04775627	2	42258324	PKDCC	42275160	16836
cg14554880	0.000387772	0.442475	2.99684	0.00276452	0.505448	-8.13893	cg14554880	9	136472008	FAM163B	136443536	28472
cg18507032	0.000178513	0.903199	2.99564	0.00277538	0.505634	-8.14251	cg18507032	11	61382092	RPLP0P2	61382507	415
cg10125428	-0.000238735	0.917702	-2.99554	0.00277624	0.505634	-8.14279	cg10125428	1	73463170	LINC01360	73771852	308682
cg13012868	-0.000155163	0.774246	-2.99532	0.00277824	0.505634	-8.14345	cg13012868	14	91720578	CCDC88C	91737666	17088
cg04319618	-6.52124e-05	0.932684	-2.99508	0.00278042	0.505634	-8.14417	cg04319618	7	50198967	C7orf72	50135681	63286
cg19675084	9.15565e-05	0.100146	2.99499	0.00278123	0.505634	-8.14444	cg19675084	20	37351945	SLC32A1	37353104	1159
cg19375114	-0.000131561	0.794253	-2.99486	0.00278243	0.505634	-8.14483	cg19375114	6	111929286	TRAF3IP2	111880142	49144
cg26476483	0.000225407	0.87906	2.99473	0.00278359	0.505634	-8.14521	cg26476483	15	70974157	UACA	70946892	27265
cg21395191	7.21775e-05	0.0553479	2.99461	0.00278472	0.505634	-8.14558	cg21395191	22	50608218	PANX2	50609159	941
cg15260268	7.21894e-05	0.114092	2.99459	0.00278491	0.505634	-8.14565	cg15260268	12	53613892	RARG	53604349	9543
cg23436746	-0.000411738	0.778281	-2.99437	0.00278686	0.505634	-8.14628	cg23436746	7	49815938	VWC2	49814928	1010
cg06148118	0.000101921	0.0775229	2.99435	0.00278705	0.505634	-8.14635	cg06148118	11	33892246	LMO2	33880122	12124
cg08667786	0.000120553	0.832253	2.9941	0.00278934	0.505634	-8.1471	cg08667786	16	8995677	USP7	8985950	9727
cg06167664	-0.000100287	0.0586991	-2.99393	0.00279085	0.505634	-8.14759	cg06167664	2	27072564	DPYSL5	27071291	1273
cg21546975	-0.000135031	0.859449	-2.99352	0.00279461	0.505634	-8.14882	cg21546975	1	18626865	KLHDC7A	18807423	180558
cg16964716	-0.000134213	0.734427	-2.99347	0.00279507	0.505634	-8.14897	cg16964716	3	51725919	GRM2	51741048	15129
cg24369989	0.000243791	0.59576	2.99344	0.00279534	0.505634	-8.14906	cg24369989	15	78933807	CHRNB4	78916635	17172
cg04366801	7.02718e-05	0.0345679	2.99329	0.00279676	0.505634	-8.14952	cg04366801	1	26947443	MIR1976	26881032	66411
cg08859309	0.000184763	0.0539266	2.99326	0.00279695	0.505634	-8.14959	cg08859309	13	30948103	LINC00426	30914402	33701
cg01906695	0.000240771	0.78372	2.99286	0.00280061	0.505634	-8.15078	cg01906695	12	48399493	COL2A1	48366747	32746
cg08220793	-6.28531e-05	0.0605338	-2.99284	0.00280084	0.505634	-8.15086	cg08220793	3	12526042	TSEN2	12526027	15
cg06652849	-0.000149403	0.744236	-2.99267	0.00280238	0.505634	-8.15136	cg06652849	3	128295099	LINC01565	128290842	4257
cg21990604	0.000189555	0.908125	2.99257	0.00280332	0.505634	-8.15167	cg21990604	2	200489197	LINC01877	200472790	16407
cg04674060	-0.000140243	0.577885	-2.99209	0.00280768	0.505634	-8.15309	cg04674060	17	7792063	CHD3	7792168	105
cg02556718	-6.23092e-05	0.0357742	-2.99179	0.00281046	0.505634	-8.15399	cg02556718	16	29910594	ASPHD1	29912146	1552
cg06098283	-7.59305e-05	0.0692312	-2.99156	0.00281253	0.505634	-8.15467	cg06098283	2	198669129	PLCL1	198669425	296
cg12878615	-0.00015911	0.353036	-2.99149	0.00281315	0.505634	-8.15487	cg12878615	12	121792163	RNF34	121837885	45722
cg24752836	-0.000258455	0.932375	-2.99131	0.00281483	0.505634	-8.15541	cg24752836	10	63733787	ARID5B	63661012	72775
cg11754897	-6.10131e-05	0.0539624	-2.99104	0.00281733	0.505634	-8.15622	cg11754897	13	28194657	POLR1D	28194879	222
cg11746048	0.000114625	0.940603	2.9909	0.00281861	0.505634	-8.15664	cg11746048	11	65226726	MIR612	65211928	14798
cg04052606	-0.000213173	0.869789	-2.9904	0.0028232	0.505634	-8.15813	cg04052606	12	122666575	LRRC43	122667666	1091
cg22158648	0.000284829	0.696898	2.99033	0.00282381	0.505634	-8.15832	cg22158648	18	20713759	CABLES1	20714527	768
cg20016569	-0.000179927	0.83497	-2.9902	0.00282505	0.505634	-8.15872	cg20016569	2	191208002	INPP1	191208195	193
cg11931463	-0.000270612	0.469213	-2.99013	0.00282568	0.505634	-8.15893	cg11931463	3	156807379	LINC00881	156807669	290
cg19309481	0.00015922	0.861187	2.99011	0.00282586	0.505634	-8.15899	cg19309481	2	78182197	SNAR-H	78182032	165
cg05934333	-0.000156451	0.929415	-2.98984	0.00282837	0.505634	-8.1598	cg05934333	10	93372513	PPP1R3C	93388197	15684
cg21680307	9.46186e-05	0.883624	2.98964	0.00283018	0.505634	-8.16038	cg21680307	6	170398618	LOC102724511	170475865	77247
cg05899984	0.000109219	0.847073	2.98962	0.00283035	0.505634	-8.16044	cg05899984	12	125038763	MIR6880	124821726	217037
cg27604944	7.76212e-05	0.142161	2.9896	0.00283053	0.505634	-8.16049	cg27604944	13	72440409	DACH1	72012097	428312
cg04519421	-5.63045e-05	0.0326649	-2.98924	0.0028339	0.505634	-8.16158	cg04519421	11	819128	PNPLA2	818900	228
cg23714454	0.000255356	0.772201	2.98923	0.00283398	0.505634	-8.16161	cg23714454	11	125756760	HYLS1	125756954	194
cg16481008	5.75508e-05	0.0591642	2.98918	0.00283439	0.505634	-8.16174	cg16481008	5	112043117	APC	112043201	84
cg24091954	0.000202296	0.920302	2.98887	0.0028373	0.505634	-8.16268	cg24091954	7	132333580	FLJ40288	132333552	28
cg01693108	4.54671e-05	0.0378822	2.98873	0.0028386	0.505634	-8.1631	cg01693108	6	35888298	SLC26A8	35911290	22992
cg21509966	0.000110425	0.89186	2.98868	0.00283907	0.505634	-8.16325	cg21509966	6	33156463	COL11A2	33154221	2242
cg21137823	0.000298768	0.184159	2.98857	0.00284006	0.505634	-8.16357	cg21137823	1	1981270	LOC105378591	1980639	631
cg17903590	0.000222419	0.652926	2.9884	0.00284161	0.505634	-8.16406	cg17903590	1	28623081	MED18	28655512	32431
cg22583147	-0.000182557	0.729157	-2.98834	0.00284217	0.505634	-8.16425	cg22583147	3	44331824	TCAIM	44379610	47786
cg19328697	-7.70666e-05	0.0782656	-2.98809	0.0028445	0.505634	-8.16499	cg19328697	19	18111880	ARRDC2	18111940	60
cg26794715	0.000243379	0.527201	2.98797	0.00284557	0.505634	-8.16534	cg26794715	8	72757827	MSC-AS1	72756350	1477
cg22930187	-0.000126201	0.356562	-2.98793	0.00284598	0.505634	-8.16547	cg22930187	1	44398959	ARTN	44398991	32
cg16218377	4.67639e-05	0.0279565	2.98792	0.00284612	0.505634	-8.16551	cg16218377	11	34073324	CAPRIN1	34073229	95
cg24640561	-0.000111561	0.840433	-2.98782	0.00284705	0.505634	-8.16581	cg24640561	13	108979138	TNFSF13B	108921976	57162
cg10109590	0.000149921	0.800429	2.98777	0.00284743	0.505634	-8.16593	cg10109590	14	93090866	RIN3	93042578	48288
cg20918903	-5.2018e-05	0.0318795	-2.98752	0.00284979	0.50578	-8.16669	cg20918903	2	86668501	KDM3A	86668583	82
cg01043524	0.000147895	0.071756	2.9873	0.00285186	0.505818	-8.16736	cg01043524	7	99678668	COPS6	99686582	7914
cg14563637	-0.000314913	0.754283	-2.98716	0.0028531	0.505818	-8.16775	cg14563637	9	98931801	LOC158434	98868942	62859
cg21197425	-0.000280152	0.0430133	-2.98697	0.00285487	0.505858	-8.16832	cg21197425	4	103940854	SLC9B2	103946647	5793
cg25182621	0.000140757	0.833172	2.98672	0.0028572	0.505996	-8.16906	cg25182621	3	184097440	CHRD	184097860	420
cg25538340	-7.55562e-05	0.939174	-2.98553	0.0028683	0.507365	-8.17261	cg25538340	2	11962135	MIR4262	11977058	14923
cg04855447	-4.81964e-05	0.0505288	-2.98546	0.00286897	0.507365	-8.17282	cg04855447	10	46168377	ZFAND4	46135153	33224
cg19480425	-0.000417059	0.501962	-2.98539	0.00286958	0.507365	-8.17301	cg19480425	22	22339538	PRAMENP	22345495	5957
cg10567419	-4.36804e-05	0.0422688	-2.98513	0.00287202	0.507386	-8.17379	cg10567419	8	37707324	BRF2	37701397	5927
cg10508127	-0.000143878	0.911163	-2.98505	0.0028728	0.507386	-8.17404	cg10508127	11	67462816	ALDH3B2	67429632	33184
cg23332827	0.000415831	0.642104	2.98483	0.00287483	0.507401	-8.17469	cg23332827	11	15752124	LOC102724957	15665430	86694
cg19708903	0.000153492	0.803899	2.98471	0.00287598	0.507401	-8.17505	cg19708903	10	133784308	BNIP3	133781186	3122
cg11854227	-0.000107583	0.222446	-2.9835	0.00288727	0.508628	-8.17863	cg11854227	3	121714109	ILDR1	121706169	7940
cg03873322	0.000719725	0.367098	2.98334	0.00288883	0.508628	-8.17912	cg03873322	6	142409202	NMBR	142395620	13582
cg20366458	-8.16746e-05	0.959722	-2.98311	0.00289096	0.508628	-8.1798	cg20366458	12	56756561	APOF	56754354	2207
cg00854637	6.43178e-05	0.0954044	2.98305	0.00289155	0.508628	-8.17998	cg00854637	16	67840857	TSNAXIP1	67840780	77
cg14503815	-0.000116207	0.879838	-2.98287	0.0028932	0.508628	-8.18051	cg14503815	9	96674333	BARX1	96713908	39575
cg15031780	5.58677e-05	0.0536653	2.98234	0.00289819	0.508628	-8.18208	cg15031780	1	10535585	PEX14	10535002	583
cg06576783	0.000184657	0.782359	2.9822	0.00289955	0.508628	-8.18251	cg06576783	6	53572893	KLHL31	53512698	60195
cg08319991	0.000124926	0.0984088	2.98211	0.00290038	0.508628	-8.18277	cg08319991	4	41259283	UCHL1	41258897	386
cg21803113	4.5777e-05	0.0190474	2.9821	0.00290045	0.508628	-8.18279	cg21803113	4	144480338	GUSBP5	144480624	286
cg05788725	7.53946e-05	0.139749	2.98199	0.00290152	0.508628	-8.18313	cg05788725	17	40559758	CAVIN1	40554466	5292
cg01089060	9.07509e-05	0.141248	2.98198	0.00290157	0.508628	-8.18314	cg01089060	10	97050836	SORBS1	97071529	20693
cg09383816	-9.38397e-05	0.0482753	-2.98194	0.002902	0.508628	-8.18328	cg09383816	8	67344556	ADHFE1	67344717	161
cg17833106	0.000139392	0.45232	2.98175	0.00290376	0.508628	-8.18383	cg17833106	1	161060000	KLHDC9	161068150	8150
cg02552572	-0.000135414	0.925193	-2.98165	0.0029047	0.508628	-8.18413	cg02552572	16	56597746	MT4	56598960	1214
cg02671826	-6.93913e-05	0.921917	-2.98132	0.00290787	0.508911	-8.18512	cg02671826	6	157191263	MIR4466	157100811	90452
cg07911664	0.000730902	0.385604	2.98108	0.00291006	0.509023	-8.18581	cg07911664	13	112627528	LINC00403	112626623	905
cg22895083	0.000239211	0.842539	2.98046	0.00291601	0.509435	-8.18768	cg22895083	17	71638531	LOC100134391	71733992	95461
cg11800390	-9.00336e-05	0.874722	-2.98023	0.00291818	0.509435	-8.18836	cg11800390	7	5515995	FBXL18	5515427	568
cg23599460	5.32804e-05	0.027127	2.97988	0.00292147	0.509435	-8.18939	cg23599460	11	65030075	POLA2	65029322	753
cg02137984	-0.000137572	0.89329	-2.97929	0.00292709	0.509435	-8.19114	cg02137984	6	31545898	LTB	31548335	2437
cg02197392	-6.23333e-05	0.0524293	-2.97889	0.00293091	0.509435	-8.19233	cg02197392	19	13049544	CALR	13049413	131
cg17621642	-5.60911e-05	0.0246551	-2.97883	0.00293147	0.509435	-8.19251	cg17621642	10	14920829	SUV39H2	14920864	35
cg03711802	-0.000130975	0.875042	-2.97877	0.00293206	0.509435	-8.19269	cg03711802	2	198029885	LOC101927596	198062714	32829
cg05237718	-8.78105e-05	0.906382	-2.97831	0.00293643	0.509435	-8.19405	cg05237718	7	4808895	AP5Z1	4815261	6366
cg00179128	6.1495e-05	0.0475887	2.97817	0.00293772	0.509435	-8.19445	cg00179128	13	31040164	HMGB1	31032052	8112
cg05841263	-8.12644e-05	0.887225	-2.97806	0.00293878	0.509435	-8.19478	cg05841263	2	54858240	SPTBN1	54785530	72710
cg11970797	-0.000220604	0.683256	-2.97805	0.00293885	0.509435	-8.1948	cg11970797	13	20994066	MIR4499	21007916	13850
cg15198788	8.73738e-05	0.872175	2.97804	0.00293898	0.509435	-8.19485	cg15198788	1	31888341	SERINC2	31886659	1682
cg10308785	0.000322338	0.192366	2.97798	0.00293952	0.509435	-8.19501	cg10308785	17	46673625	HOXB-AS3	46673319	306
cg17023923	-7.24713e-05	0.887151	-2.97783	0.00294103	0.509435	-8.19548	cg17023923	1	20680831	LINC01141	20686293	5462
cg04568116	-4.87329e-05	0.026863	-2.97765	0.00294271	0.509435	-8.196	cg04568116	11	72353582	MIR139	72326106	27476
cg03240628	7.8466e-05	0.132499	2.97765	0.00294273	0.509435	-8.19601	cg03240628	12	65153403	TBC1D30	65153276	127
cg07213036	8.08307e-05	0.0675089	2.97761	0.00294313	0.509435	-8.19613	cg07213036	13	28542727	CDX2	28536204	6523
cg00343906	0.000151151	0.406045	2.9775	0.00294413	0.509435	-8.19644	cg00343906	1	1696692	NADK	1682670	14022
cg00167275	0.000254525	0.218203	2.97742	0.00294488	0.509435	-8.19668	cg00167275	10	88854588	FAM35A	88854921	333
cg06374384	0.00012031	0.833951	2.9774	0.00294509	0.509435	-8.19674	cg06374384	11	73978091	P4HA3	73977693	398
cg01698036	-5.31043e-05	0.0551659	-2.9774	0.00294511	0.509435	-8.19675	cg01698036	10	105156427	PDCD11	105156411	16
cg20955693	9.22373e-05	0.927292	2.97707	0.00294824	0.509708	-8.19772	cg20955693	6	166711442	PRR18	166719167	7725
cg20710266	-0.0004345	0.236947	-2.97659	0.00295285	0.509709	-8.19914	cg20710266	15	96877855	NR2F2	96876568	1287
cg26407930	0.000189887	0.755379	2.97647	0.00295398	0.509709	-8.19949	cg26407930	1	8377724	SLC45A1	8378144	420
cg08067030	-0.000100269	0.947219	-2.97647	0.00295403	0.509709	-8.19951	cg08067030	11	10834109	LOC101928053	10830843	3266
cg15120497	0.000112818	0.892983	2.97641	0.00295456	0.509709	-8.19967	cg15120497	3	129692899	TRH	129693235	336
cg12403778	0.000162463	0.0813849	2.97617	0.00295686	0.509709	-8.20038	cg12403778	12	11804115	ETV6	11802787	1328
cg15657270	-0.0002709	0.858287	-2.9761	0.00295759	0.509709	-8.20061	cg15657270	10	104734496	CNNM2	104678074	56422
cg19630520	-0.000115175	0.895826	-2.97491	0.002969	0.511406	-8.20413	cg19630520	14	23511929	PSMB11	23511375	554
cg15605011	6.12356e-05	0.0702232	2.97461	0.00297189	0.511634	-8.20501	cg15605011	1	110162477	AMPD2	110162434	43
cg20936475	-6.27944e-05	0.0635792	-2.97394	0.00297839	0.512369	-8.20701	cg20936475	3	51422676	MANF	51422667	9
cg19071342	-6.97294e-05	0.0648533	-2.97384	0.00297929	0.512369	-8.20729	cg19071342	2	85789035	GGCX	85785847	3188
cg26723228	-0.000114922	0.856252	-2.97356	0.002982	0.512565	-8.20811	cg26723228	16	4833907	SMIM22	4838397	4490
cg03251249	6.64297e-05	0.0530371	2.97307	0.00298676	0.513114	-8.20957	cg03251249	10	69645012	SIRT1	69644938	74
cg08469419	-0.000254239	0.727036	-2.97231	0.00299416	0.51373	-8.21183	cg08469419	11	17555063	OTOG	17568919	13856
cg22231329	-0.000138108	0.109768	-2.97225	0.00299473	0.51373	-8.21201	cg22231329	19	51071309	SNAR-F	51108219	36910
cg25605289	-0.000276611	0.320664	-2.97218	0.00299541	0.51373	-8.21221	cg25605289	1	151974222	NBPF18P	151990753	16531
cg09858782	-0.000116618	0.950183	-2.97177	0.00299934	0.51373	-8.21341	cg09858782	10	131406583	MGMT	131265447	141136
cg16129132	0.000200574	0.600837	2.97165	0.00300059	0.51373	-8.21379	cg16129132	11	3182119	MRGPRG	3239173	57054
cg02036259	-8.76263e-05	0.926122	-2.97154	0.00300158	0.51373	-8.21409	cg02036259	16	88027502	BANP	88003623	23879
cg11580615	7.96763e-05	0.906733	2.97145	0.00300249	0.51373	-8.21437	cg11580615	10	127888073	ADAM12	127729910	158163
cg00294152	-0.000334067	0.580067	-2.97141	0.0030029	0.51373	-8.21449	cg00294152	1	1348792	ANKRD65	1353799	5007
cg09921555	-0.000150446	0.8968	-2.97094	0.0030075	0.51399	-8.21589	cg09921555	20	43590026	STK4-AS1	43592439	2413
cg13559217	-0.000121776	0.876509	-2.97064	0.00301035	0.51399	-8.21676	cg13559217	19	5119331	PTPRS	5205518	86187
cg08991401	7.12054e-05	0.0584928	2.97061	0.00301066	0.51399	-8.21685	cg08991401	17	7233853	ACAP1	7239847	5994
cg09980477	3.91164e-05	0.0203169	2.97061	0.0030107	0.51399	-8.21686	cg09980477	17	66255444	ARSG	66255322	122
cg09844916	-3.82996e-05	0.0119943	-2.97012	0.00301543	0.514444	-8.21829	cg09844916	14	74004424	ACOT1	74003927	497
cg05549897	0.000229713	0.164177	2.96983	0.00301825	0.514444	-8.21915	cg05549897	10	122725	TUBB8	92827	29898
cg24162781	-0.000265373	0.603561	-2.96977	0.00301888	0.514444	-8.21934	cg24162781	14	21089025	OR6S1	21108854	19829
cg11808423	0.000181474	0.82506	2.96969	0.00301965	0.514444	-8.21957	cg11808423	2	242804961	RTP5	242811885	6924
cg00549609	8.1905e-05	0.925167	2.96943	0.00302223	0.514615	-8.22035	cg00549609	5	159776435	C1QTNF2	159774774	1661
cg13872880	0.000130294	0.872546	2.969	0.00302642	0.515061	-8.22162	cg13872880	6	28497370	GPX5	28496107	1263
cg18725195	-0.000241329	0.635529	-2.96881	0.00302828	0.51511	-8.22218	cg18725195	5	976058	LOC100506688	987291	11233
cg01460814	0.000103187	0.929793	2.96757	0.00304044	0.516008	-8.22583	cg01460814	16	10935200	CIITA	10971054	35854
cg19866939	0.000141427	0.929902	2.96747	0.00304147	0.516008	-8.22614	cg19866939	13	114821703	RASA3	114747193	74510
cg25030888	0.000287983	0.649765	2.96747	0.00304149	0.516008	-8.22615	cg25030888	1	67156909	TCTEX1D1	67218139	61230
cg08564307	5.63681e-05	0.0392356	2.96745	0.00304165	0.516008	-8.2262	cg08564307	22	31608664	LIMK2	31608249	415
cg17283455	0.000471299	0.767614	2.96729	0.00304317	0.516008	-8.22665	cg17283455	15	60304340	FOXB1	60296420	7920
cg06028917	-0.000347386	0.410314	-2.96721	0.00304402	0.516008	-8.22691	cg06028917	3	59035407	C3orf67-AS1	58810196	225211
cg18729896	-4.74135e-05	0.0294186	-2.96698	0.00304625	0.516008	-8.22758	cg18729896	6	31126345	TCF19	31126302	43
cg17615007	6.27796e-05	0.0930209	2.96693	0.00304679	0.516008	-8.22774	cg17615007	19	58125489	ZNF134	58125586	97
cg13392874	-0.000177881	0.915584	-2.96683	0.00304775	0.516008	-8.22803	cg13392874	2	215493830	BARD1	215590369	96539
cg08036850	4.55127e-05	0.0288602	2.96648	0.00305125	0.516333	-8.22907	cg08036850	12	121124877	MLEC	121124926	49
cg13270625	-0.000129054	0.761261	-2.96611	0.00305488	0.516429	-8.23016	cg13270625	18	21452819	LAMA3	21452983	164
cg23182539	-5.43306e-05	0.0446208	-2.96578	0.00305811	0.516429	-8.23112	cg23182539	10	121355708	TIAL1	121332977	22731
cg04275030	0.00020339	0.929121	2.96547	0.00306115	0.516429	-8.23203	cg04275030	13	24885178	C1QTNF9	24883715	1463
cg05321656	-3.91345e-05	0.0174456	-2.96529	0.00306299	0.516429	-8.23258	cg05321656	10	69991522	ATOH7	69990351	1171
cg22878535	-0.000524812	0.261829	-2.96524	0.00306346	0.516429	-8.23272	cg22878535	17	78431627	NPTX1	78440632	9005
cg05162858	0.000210328	0.313622	2.9651	0.00306489	0.516429	-8.23315	cg05162858	10	80697460	ZMIZ1-AS1	80703082	5622
cg26910384	-0.000132525	0.789665	-2.96491	0.00306679	0.516429	-8.23371	cg26910384	1	1103312	MIR200A	1103242	70
cg20932053	-0.000102407	0.933391	-2.96486	0.00306725	0.516429	-8.23385	cg20932053	12	69358093	CPM	69244955	113138
cg03035661	9.01032e-05	0.0410605	2.96462	0.00306962	0.516429	-8.23455	cg03035661	11	64409932	NRXN2	64373645	36287
cg07168328	-9.67272e-05	0.895468	-2.96456	0.00307026	0.516429	-8.23474	cg07168328	1	46871232	FAAH	46859938	11294
cg16684117	0.000118185	0.323179	2.96425	0.00307333	0.516429	-8.23565	cg16684117	5	148808456	MIR143	148808480	24
cg20912169	-8.58509e-05	0.0340771	-2.96406	0.00307516	0.516429	-8.2362	cg20912169	8	67344720	ADHFE1	67344717	3
cg25703784	0.000115736	0.762144	2.96399	0.00307585	0.516429	-8.2364	cg25703784	6	33255181	MIR6873	33255003	178
cg13008331	0.000225273	0.84821	2.9636	0.00307975	0.516429	-8.23756	cg13008331	8	88884156	DCAF4L2	88882970	1186
cg01300495	-0.000125791	0.9068	-2.96337	0.00308205	0.516429	-8.23824	cg01300495	13	40036885	LHFP	39917028	119857
cg16267850	-0.000377277	0.25802	-2.96335	0.00308223	0.516429	-8.23829	cg16267850	1	46859791	FAAH	46859938	147
cg02203311	4.99457e-05	0.0257281	2.96321	0.00308366	0.516429	-8.23872	cg02203311	14	24768711	NOP9	24769059	348
cg26238727	0.000169338	0.883417	2.96309	0.00308484	0.516429	-8.23907	cg26238727	2	234545110	UGT1A10	234545122	12
cg24177604	-5.86845e-05	0.0435833	-2.96304	0.00308537	0.516429	-8.23922	cg24177604	4	80994480	ANTXR2	80898661	95819
cg16713069	9.5618e-05	0.835078	2.96294	0.00308634	0.516429	-8.23951	cg16713069	1	117901175	MAN1A2	117910084	8909
cg13158571	-0.000291364	0.146694	-2.96278	0.00308792	0.516429	-8.23998	cg13158571	1	47489195	CYP4X1	47489239	44
cg23650279	0.000472297	0.553876	2.96278	0.00308799	0.516429	-8.24	cg23650279	2	239072961	ERFE	239067648	5313
cg02013018	-0.000144135	0.952016	-2.96276	0.00308811	0.516429	-8.24003	cg02013018	12	122355842	WDR66	122356462	620
cg13482326	8.50177e-05	0.823888	2.96237	0.00309209	0.516584	-8.24121	cg13482326	2	118700475	CCDC93	118673053	27422
cg17440248	-0.000227242	0.762875	-2.96235	0.00309219	0.516584	-8.24124	cg17440248	1	207842303	CR1L	207818457	23846
cg23787205	-9.88467e-05	0.901223	-2.96173	0.00309843	0.517362	-8.24308	cg23787205	11	17801046	SERGEF	17809595	8549
cg13117339	-4.31462e-05	0.027792	-2.96145	0.00310128	0.517409	-8.24392	cg13117339	6	147178769	STXBP5-AS1	147162524	16245
cg07643696	0.000270537	0.444	2.96129	0.00310282	0.517409	-8.24437	cg07643696	12	25844221	MIR4302	26026952	182731
cg02767613	0.000196084	0.15675	2.96123	0.00310346	0.517409	-8.24456	cg02767613	1	229569894	ACTA1	229566992	2902
cg00067102	-4.53697e-05	0.0467939	-2.96062	0.00310959	0.518168	-8.24636	cg00067102	1	241803367	CHML	241792166	11201
cg06940110	-0.000654985	0.538755	-2.96037	0.00311205	0.518176	-8.24708	cg06940110	2	118616430	DDX18	118572254	44176
cg08202836	0.000303642	0.823845	2.9603	0.00311281	0.518176	-8.2473	cg08202836	3	196373751	NRROS	196366566	7185
cg27629438	4.02548e-05	0.0328388	2.9599	0.00311681	0.518379	-8.24847	cg27629438	15	75135746	SCAMP2	75136070	324
cg11518509	0.000130458	0.235039	2.95972	0.00311865	0.518379	-8.24901	cg11518509	1	114525428	OLFML3	114522012	3416
cg15681239	0.000232572	0.244993	2.95955	0.00312032	0.518379	-8.2495	cg15681239	3	38080203	DLEC1	38080695	492
cg17878141	0.00017841	0.923657	2.95955	0.00312036	0.518379	-8.24951	cg17878141	5	81521184	RPS23	81569138	47954
cg16218221	0.000205347	0.200858	2.95912	0.00312464	0.518575	-8.25076	cg16218221	2	208576609	CCNYL1	208576263	346
cg15419211	-6.12912e-05	0.0416086	-2.95912	0.00312471	0.518575	-8.25078	cg15419211	5	114598656	CCDC112	114602884	4228
cg19324627	7.85293e-05	0.876574	2.95887	0.00312716	0.518718	-8.2515	cg19324627	11	116708329	APOA1-AS	116706832	1497
cg04196068	9.35731e-05	0.928627	2.95837	0.00313226	0.519204	-8.25299	cg04196068	6	169106844	LOC105378146	169327835	220991
cg12593021	9.07594e-05	0.937901	2.95815	0.00313444	0.519204	-8.25362	cg12593021	7	2208492	MRM2	2273925	65433
cg06623562	7.89724e-05	0.931336	2.95797	0.00313629	0.519204	-8.25416	cg06623562	2	24434106	ITSN2	24425734	8372
cg16678975	8.456e-05	0.880405	2.95796	0.00313643	0.519204	-8.2542	cg16678975	6	15403051	DTNBP1	15523031	119980
cg14258285	-0.000107632	0.876086	-2.95742	0.0031419	0.519846	-8.25579	cg14258285	1	42619087	GUCA2B	42619091	4
cg18755230	6.99237e-05	0.949269	2.95674	0.00314882	0.520706	-8.2578	cg18755230	7	150100785	LOC728743	150102839	2054
cg11560348	-0.000331177	0.496352	-2.95624	0.00315391	0.520706	-8.25927	cg11560348	8	144517642	ZC3H3	144519824	2182
cg04623440	0.000252082	0.76832	2.95617	0.00315462	0.520706	-8.25948	cg04623440	8	35401742	UNC5D	35401909	167
cg26958777	8.08926e-05	0.903528	2.95614	0.00315486	0.520706	-8.25955	cg26958777	17	80821225	ZNF750	80787309	33916
cg03712260	-0.000149188	0.912011	-2.95612	0.00315505	0.520706	-8.2596	cg03712260	11	72293698	PDE2A	72287183	6515
cg05097221	-6.90778e-05	0.0950759	-2.95536	0.00316285	0.520977	-8.26185	cg05097221	19	11750825	ZNF833P	11784812	33987
cg13798431	-5.7997e-05	0.981894	-2.95522	0.00316427	0.520977	-8.26226	cg13798431	9	139402542	MIR4673	139414019	11477
cg08512882	-3.99195e-05	0.0247878	-2.95518	0.00316463	0.520977	-8.26237	cg08512882	17	42402347	SLC25A39	42396992	5355
cg10063961	-5.57328e-05	0.0283111	-2.95504	0.00316611	0.520977	-8.26279	cg10063961	8	22551161	EGR3	22545173	5988
cg14336578	4.31832e-05	0.0274903	2.95502	0.00316633	0.520977	-8.26286	cg14336578	8	38243683	LETM2	38243958	275
cg15999067	-0.000150995	0.881058	-2.95502	0.00316633	0.520977	-8.26286	cg15999067	7	77670191	MAGI2	77646373	23818
cg03448362	-0.000296229	0.552196	-2.95435	0.0031732	0.520977	-8.26483	cg03448362	1	172864347	TNFSF18	173010359	146012
cg07277447	-5.17042e-05	0.0342989	-2.95423	0.00317438	0.520977	-8.26517	cg07277447	7	134671566	AGBL3	134671258	308
cg08994384	0.000195539	0.141272	2.95403	0.00317646	0.520977	-8.26577	cg08994384	3	62363642	FEZF2	62355346	8296
cg19850406	-0.000305965	0.484643	-2.95402	0.00317652	0.520977	-8.26579	cg19850406	12	117174732	RNFT2	117176095	1363
cg22106577	-7.58033e-05	0.072819	-2.95401	0.0031766	0.520977	-8.26581	cg22106577	5	137514936	KIF20A	137514416	520
cg24804517	-0.000244274	0.14877	-2.95395	0.00317721	0.520977	-8.26598	cg24804517	20	61560953	GID8	61569440	8487
cg19878762	-6.47266e-05	0.0679425	-2.95394	0.00317739	0.520977	-8.26604	cg19878762	22	23484297	RAB36	23487512	3215
cg06920136	7.57488e-05	0.0520336	2.95347	0.00318218	0.521098	-8.26741	cg06920136	14	21945858	TOX4	21945334	524
cg21491028	4.69242e-05	0.0232905	2.95336	0.00318333	0.521098	-8.26774	cg21491028	17	38136817	PSMD3	38137020	203
[truncated: 3,223 more rows]

## Sheet: Table S5
Table S5. Linear regression results for fruit consumption. CpG sites with a P < 0.01 reported.
	logFC	AveExpr	t	P.Value	adj.P.Val	B	cpg	chr	cpg_loc	gene	gene_loc	dist
cg19656890	0.000138812	0.044993	5.33553	1.07068e-07	0.0350404	2.03272	cg19656890	2	207024980	EEF1B2	207024317	663
cg23389807	0.000794128	0.659806	5.08241	4.10586e-07	0.061245	0.732733	cg23389807	6	31758862	LSM2	31765168	6306
cg19046167	0.00130226	0.81793	4.9769	7.06529e-07	0.061245	0.208961	cg19046167	17	80928561	B3GNTL1	80900024	28537
cg03522150	0.000299221	0.940189	4.96555	7.48551e-07	0.061245	0.153253	cg03522150	11	46969673	C11orf49	46958239	11434
cg03173679	-0.000299862	0.0504841	-4.8318	1.46549e-06	0.0959226	-0.493856	cg03173679	2	74710205	TTC31	74710199	6
cg24562669	-0.000340641	0.928288	-4.79199	1.7841e-06	0.0973143	-0.683111	cg24562669	7	97807699	BHLHA15	97841565	33866
cg01984858	0.000274286	0.0378337	4.74746	2.21945e-06	0.103766	-0.89303	cg01984858	6	28555079	ZBED9	28539406	15673
cg17311063	-0.000259752	0.922293	-4.69529	2.85971e-06	0.116988	-1.13653	cg17311063	14	51505490	TRIM9	51462784	42706
cg00994601	-0.000440469	0.161872	-4.66036	3.3838e-06	0.123047	-1.29808	cg00994601	6	31628797	GPANK1	31629005	208
cg04346228	8.94435e-05	0.988575	4.56872	5.23364e-06	0.171282	-1.71632	cg04346228	1	21927956	RAP1GAP	21922707	5249
cg16421359	-0.000184636	0.951234	-4.45422	8.927e-06	0.220589	-2.2275	cg16421359	16	86585801	FLJ30679	86588925	3124
cg05318427	-0.000189674	0.0743695	-4.44558	9.28937e-06	0.220589	-2.26555	cg05318427	2	85199320	KCMF1	85198230	1090
cg03401656	0.00032289	0.876474	4.43723	9.65299e-06	0.220589	-2.30226	cg03401656	8	142161988	DENND3	142138719	23269
cg07747616	-0.000543741	0.591948	-4.42026	1.04347e-05	0.220589	-2.37669	cg07747616	6	7729794	BMP6	7726331	3463
cg15679139	0.00037623	0.898515	4.41442	1.07172e-05	0.220589	-2.40222	cg15679139	17	43921485	MAPT-AS1	43920721	764
cg05045329	-9.72625e-05	0.0384009	-4.38747	1.21188e-05	0.220589	-2.51965	cg05045329	2	97426370	CNNM4	97426638	268
cg05227556	-0.000265207	0.866911	-4.36939	1.31557e-05	0.220589	-2.59805	cg05227556	6	32037290	TNXB	32008931	28359
cg27207079	0.000548335	0.887942	4.36862	1.32014e-05	0.220589	-2.60136	cg27207079	9	123656751	TRAF1	123664670	7919
cg16884295	-0.000228256	0.650967	-4.35189	1.42393e-05	0.220589	-2.67361	cg16884295	22	21018314	POM121L4P	21043842	25528
cg09221314	0.000182077	0.074002	4.34648	1.4591e-05	0.220589	-2.69689	cg09221314	3	69063234	TMF1	69068977	5743
cg16158863	0.000267098	0.060358	4.32483	1.60842e-05	0.220589	-2.78986	cg16158863	13	32605218	FRY	32605436	218
cg18365211	-0.000545699	0.784797	-4.32115	1.63521e-05	0.220589	-2.80562	cg18365211	4	7770554	AFAP1	7760439	10115
cg06240409	-0.000300802	0.870743	-4.32057	1.6395e-05	0.220589	-2.80812	cg06240409	16	10206565	ATF7IP2	10479911	273346
cg27521562	0.000723676	0.804106	4.31352	1.69215e-05	0.220589	-2.83827	cg27521562	17	1107460	ABR	1129184	21724
cg21644856	0.000422033	0.160529	4.31184	1.70487e-05	0.220589	-2.84541	cg21644856	17	80693292	FN3K	80693451	159
cg15714227	0.000445882	0.94255	4.29826	1.81162e-05	0.220589	-2.90332	cg15714227	5	2225482	LOC100506858	2303833	78351
cg11068517	-0.000239383	0.887301	-4.2912	1.86963e-05	0.220589	-2.93338	cg11068517	14	24741710	RABGGTA	24734743	6967
cg04646282	-0.00037677	0.260018	-4.2891	1.88726e-05	0.220589	-2.94232	cg04646282	15	91576509	LOC101926911	91565851	10658
cg00020622	0.000146431	0.0366448	4.26344	2.11522e-05	0.234418	-3.051	cg00020622	2	144694680	LOC101928386	144694633	47
cg06601581	-0.000534649	0.585055	-4.25846	2.16243e-05	0.234418	-3.07203	cg06601581	16	85404654	MIR5093	85339831	64823
cg25341687	-0.000470906	0.879325	-4.24924	2.25242e-05	0.234418	-3.11087	cg25341687	1	5540602	MIR4417	5624130	83528
cg25371538	0.00011846	0.0392576	4.23868	2.36001e-05	0.234418	-3.15531	cg25371538	10	6186663	PFKFB3	6186840	177
cg00128195	0.000166054	0.0908347	4.23832	2.36372e-05	0.234418	-3.15681	cg00128195	10	70319998	TET1	70320116	118
cg17067889	-0.000362987	0.215974	-4.21784	2.58663e-05	0.247189	-3.24261	cg17067889	7	151038703	NUB1	151038846	143
cg16005145	-0.000141745	0.0505879	-4.20928	2.68568e-05	0.247189	-3.27837	cg16005145	13	20357223	ZMYM5	20397623	40400
cg22990967	0.000338487	0.12466	4.20645	2.71908e-05	0.247189	-3.29014	cg22990967	6	167567203	GPR31	167570359	3156
cg27235150	0.000319105	0.803197	4.19558	2.85157e-05	0.252226	-3.3354	cg27235150	3	162421027	LINC01192	162895030	474003
cg16698835	-7.97666e-05	0.0145019	-4.18256	3.01831e-05	0.259015	-3.38947	cg16698835	20	44519578	CTSA	44518782	796
cg18840151	0.00018523	0.0611072	4.17454	3.12557e-05	0.259015	-3.42268	cg18840151	7	6098981	ANKRD61	6071006	27975
cg18397975	0.000479622	0.611213	4.1635	3.27925e-05	0.259015	-3.46832	cg18397975	5	33997484	C1QTNF3-AMACR	33987090	10394
cg16986571	0.000267637	0.954346	4.1612	3.31214e-05	0.259015	-3.47781	cg16986571	13	114872102	RASA3	114747193	124909
cg09109656	0.000226176	0.880719	4.16037	3.32403e-05	0.259015	-3.48121	cg09109656	16	87250101	LOC101928708	87245720	4381
cg08112737	0.000248405	0.834365	4.15284	3.43433e-05	0.261386	-3.51224	cg08112737	4	57178051	AASDH	57204450	26399
cg02794779	-0.000906272	0.185086	-4.12802	3.823e-05	0.26875	-3.61413	cg02794779	13	100150711	LINC00449	100151976	1265
cg03061612	-0.000459523	0.681347	-4.11174	4.10006e-05	0.26875	-3.68058	cg03061612	20	30496009	PDRG1	30532757	36748
cg03594078	-0.000554301	0.441683	-4.10761	4.1735e-05	0.26875	-3.69744	cg03594078	8	22131675	PIWIL2	22132792	1117
cg06368721	-0.000163899	0.0693087	-4.1039	4.24038e-05	0.26875	-3.71254	cg06368721	6	31940461	STK19	31939645	816
cg02546690	0.000171022	0.917621	4.10268	4.26254e-05	0.26875	-3.71748	cg02546690	11	17834480	SERGEF	17809595	24885
cg09709951	-0.0016369	0.359857	-4.09878	4.33437e-05	0.26875	-3.73335	cg09709951	12	54017699	ATP5G2	54058943	41244
cg23623228	-0.000197831	0.894814	-4.0905	4.4906e-05	0.26875	-3.76696	cg23623228	2	242784102	PDCD1	242792032	7930
cg01289643	-0.00012233	0.0257513	-4.09011	4.49803e-05	0.26875	-3.76853	cg01289643	12	42877429	PRICKLE1	42852139	25290
cg27457925	0.000158135	0.0595979	4.08965	4.50702e-05	0.26875	-3.77043	cg27457925	2	121009855	RALB	121010413	558
cg13334304	-0.000197475	0.960641	-4.08495	4.5982e-05	0.26875	-3.78944	cg13334304	3	23631338	UBE2E1-AS1	23845514	214176
cg19958637	0.000141255	0.0528488	4.07972	4.70201e-05	0.26875	-3.81063	cg19958637	13	80055648	NDFIP2	80055258	390
cg08826264	-8.7032e-05	0.0244146	-4.07495	4.79861e-05	0.26875	-3.82992	cg08826264	10	17243826	VIM-AS1	17256237	12411
cg23290313	-0.000298492	0.930842	-4.07273	4.84402e-05	0.26875	-3.83886	cg23290313	1	44287964	MIR6079	44304293	16329
cg02519897	-0.000341459	0.101592	-4.06392	5.02894e-05	0.26875	-3.8744	cg02519897	12	54133730	CISTR	54144230	10500
cg25067877	-0.000166484	0.960124	-4.06152	5.08046e-05	0.26875	-3.88407	cg25067877	17	17106312	PLD6	17104308	2004
cg19096034	-0.000255722	0.0970635	-4.05992	5.11526e-05	0.26875	-3.89055	cg19096034	4	3533527	LRPAP1	3505323	28204
cg20840174	0.000439872	0.57307	4.05647	5.19056e-05	0.26875	-3.90441	cg20840174	17	44087784	STH	44076615	11169
cg11742909	0.000238933	0.128342	4.05145	5.30235e-05	0.26875	-3.92462	cg11742909	7	155601876	SHH	155594933	6943
cg11165912	0.000591349	0.160926	4.04994	5.33618e-05	0.26875	-3.93065	cg11165912	4	110220063	ZCCHC23	110224190	4127
cg26206748	0.000165089	0.903521	4.04949	5.34652e-05	0.26875	-3.93248	cg26206748	5	80550841	CKMT2-AS1	80533383	17458
cg15652532	-0.00405014	0.346799	-4.04748	5.39214e-05	0.26875	-3.94054	cg15652532	2	30669759	LCLAT1	30670091	332
cg26087598	-0.000139909	0.0597375	-4.04685	5.4066e-05	0.26875	-3.94308	cg26087598	5	176739400	MXD3	176734205	5195
cg16033723	-0.000484503	0.816532	-4.0411	5.53955e-05	0.26875	-3.96611	cg16033723	3	31402883	STT3B	31573992	171109
cg20798574	0.000704458	0.187463	4.0402	5.5608e-05	0.26875	-3.96974	cg20798574	1	229479495	CCSAP	229456751	22744
cg24097872	0.000304868	0.892146	4.03639	5.65098e-05	0.26875	-3.985	cg24097872	10	5724021	FAM208B	5726800	2779
cg22248750	0.00023257	0.930919	4.03575	5.66617e-05	0.26875	-3.98754	cg22248750	2	38294160	CYP1B1	38294745	585
cg23508540	-0.000216079	0.0389373	-4.02429	5.94675e-05	0.277166	-4.03335	cg23508540	1	9884032	CTNNBIP1	9908333	24301
cg15253587	0.000143642	0.0534553	4.02166	6.01298e-05	0.277166	-4.04385	cg15253587	19	18943093	UPF1	18942743	350
cg22859679	-0.000429696	0.114877	-4.01419	6.20489e-05	0.28204	-4.07362	cg22859679	12	12509725	BORCS5	12510012	287
cg21452025	-0.00015353	0.938404	-4.01027	6.30786e-05	0.28238	-4.08921	cg21452025	3	194351124	LSG1	194361516	10392
cg17832364	-0.000255207	0.864896	-4.00738	6.38495e-05	0.28238	-4.10072	cg17832364	10	94847294	CYP26A1	94833646	13648
cg04187846	-0.00208732	0.835976	-4.00166	6.54001e-05	0.283609	-4.12345	cg04187846	14	100642246	DEGS2	100612752	29494
cg24999679	0.000177636	0.887093	3.99998	6.58605e-05	0.283609	-4.13009	cg24999679	4	159848995	C4orf45	159814683	34312
cg13033527	0.000278955	0.895825	3.99283	6.78619e-05	0.285051	-4.15845	cg13033527	12	13257381	GSG1	13236470	20911
cg17919004	0.000278774	0.911326	3.99256	6.79374e-05	0.285051	-4.1595	cg17919004	8	49571931	LOC101929217	49532962	38969
cg00603371	0.00032698	0.0782921	3.98602	6.98211e-05	0.289247	-4.1854	cg00603371	10	119300783	EMX2	119301955	1172
cg19600081	-0.000391411	0.885275	-3.97694	7.25155e-05	0.291049	-4.22124	cg19600081	4	24804634	CCDC149	24807738	3104
cg13560794	0.000248894	0.865182	3.97552	7.29464e-05	0.291049	-4.22685	cg13560794	17	39155777	KRTAP3-2	39155444	333
cg06344268	0.000274132	0.907471	3.97494	7.31223e-05	0.291049	-4.22913	cg06344268	11	1775244	CTSD	1773981	1263
cg03732447	-0.000236335	0.821854	-3.97268	7.38134e-05	0.291049	-4.23804	cg03732447	3	75414486	FAM86DP	75470702	56216
cg03145199	0.000285427	0.935316	3.96871	7.50432e-05	0.292376	-4.25368	cg03145199	7	102954408	DNAJC2	102952920	1488
cg13303952	-0.000194149	0.890418	-3.96393	7.65502e-05	0.294738	-4.27249	cg13303952	20	32250126	C20orf144	32250091	35
cg24929567	-9.94098e-05	0.0356668	-3.95832	7.83536e-05	0.298174	-4.29453	cg24929567	6	7390179	RIOK1	7390061	118
cg06567290	-0.000388561	0.3461	-3.95484	7.94931e-05	0.299033	-4.30819	cg06567290	11	118900111	SLC37A4	118895060	5051
cg07454192	-0.000138618	0.0518585	-3.95093	8.07919e-05	0.299068	-4.32352	cg07454192	8	74888262	TMEM70	74888376	114
cg22976732	0.000803722	0.694985	3.94063	8.43111e-05	0.299068	-4.36385	cg22976732	22	28191914	MN1	28144264	47650
cg05352087	0.00046908	0.150676	3.94057	8.43334e-05	0.299068	-4.3641	cg05352087	1	75600124	LHX8	75600566	442
cg04128513	-0.00025184	0.812346	-3.9401	8.44983e-05	0.299068	-4.36595	cg04128513	5	168310461	MIR218-2	168195150	115311
cg21406113	0.000185318	0.909323	3.93997	8.45405e-05	0.299068	-4.36642	cg21406113	1	200969673	KIF21B	200938513	31160
cg12030710	-0.000257625	0.111957	-3.93871	8.49852e-05	0.299068	-4.37138	cg12030710	7	2444010	CHST12	2443194	816
cg05787792	-9.54583e-05	0.0336636	-3.93289	8.70516e-05	0.30308	-4.3941	cg05787792	4	186347521	C4orf47	186350487	2966
cg12924224	0.000374734	0.700229	3.92892	8.84865e-05	0.304822	-4.40956	cg12924224	3	39374587	CCR8	39371196	3391
cg05927068	-0.000294962	0.143914	-3.92417	9.02353e-05	0.304822	-4.42806	cg05927068	1	151882406	THEM4	151843342	39064
cg04518985	0.000463712	0.640033	3.92388	9.03461e-05	0.304822	-4.42922	cg04518985	8	27476203	MIR6843	27468117	8086
cg10143960	0.0016645	0.333607	3.92109	9.13874e-05	0.304992	-4.44005	cg10143960	1	1109486	TTLL10	1109285	201
cg12504877	0.00014862	0.0559253	3.91878	9.22603e-05	0.304992	-4.44904	cg12504877	20	35258570	SLA2	35240923	17647
cg26948599	0.000104221	0.0417212	3.91173	9.49753e-05	0.309605	-4.47645	cg26948599	8	33370172	TTI2	33356026	14146
cg00819871	-0.000785589	0.72678	-3.90992	9.5684e-05	0.309605	-4.48348	cg00819871	1	48702914	SLC5A9	48688356	14558
cg03439719	0.000233654	0.892838	3.90786	9.64939e-05	0.309605	-4.49144	cg03439719	6	169117867	LOC105378146	169327835	209968
cg15418980	-0.000245111	0.845381	-3.90125	9.91482e-05	0.312843	-4.51709	cg15418980	19	50365759	PNKP	50364459	1300
cg02383785	-0.000362835	0.195407	-3.89772	0.00010059	0.312843	-4.53073	cg02383785	7	127808848	MIR129-1	127847924	39076
cg05302218	-0.000280986	0.795362	-3.89123	0.000103296	0.312843	-4.5558	cg05302218	12	125320887	SCARB1	125262173	58714
cg24438145	-0.000241521	0.0830139	-3.88918	0.000104166	0.312843	-4.56373	cg24438145	17	48624694	SPATA20	48624449	245
cg16508199	9.79943e-05	0.0371029	3.88854	0.000104437	0.312843	-4.56618	cg16508199	11	124632390	LOC101929340	124632326	64
cg16649298	0.000588528	0.415621	3.88835	0.000104521	0.312843	-4.56694	cg16649298	7	158664174	WDR60	158649268	14906
cg15355420	0.000225116	0.0600067	3.88812	0.000104618	0.312843	-4.56781	cg15355420	4	85504039	CDS1	85504056	17
cg15212038	8.69151e-05	0.985647	3.88688	0.00010515	0.312843	-4.57261	cg15212038	4	7032128	LOC100129931	7032280	152
cg24624505	-0.00146812	0.755385	-3.88273	0.000106947	0.315321	-4.5886	cg24624505	17	69972248	LINC02095	70017991	45743
cg04622541	0.000129209	0.0429192	3.8791	0.000108541	0.315842	-4.60258	cg04622541	5	179159255	MAML1	179159850	595
cg19176696	-0.000176117	0.864758	-3.8778	0.000109119	0.315842	-4.60759	cg19176696	17	79038153	BAIAP2	79008946	29207
cg09955730	0.000237762	0.0366766	3.87578	0.000110018	0.315842	-4.61534	cg09955730	1	93646783	CCDC18	93646272	511
cg05163071	0.000987506	0.72743	3.87076	0.000112293	0.316252	-4.63466	cg05163071	3	108476540	RETNLB	108474485	2055
cg03870856	-0.000108555	0.0381266	-3.86921	0.000113001	0.316252	-4.64059	cg03870856	12	58138780	TSPAN31	58138771	9
cg27164612	7.85362e-05	0.0131272	3.86908	0.000113061	0.316252	-4.64109	cg27164612	7	75807511	SRRM3	75831210	23699
cg26077811	-0.000359063	0.571458	-3.86548	0.000114729	0.316505	-4.65492	cg26077811	11	119232263	USP2	119225924	6339
cg00671386	0.000716752	0.694562	3.86145	0.000116622	0.316505	-4.67037	cg00671386	16	851834	PRR25	855442	3608
cg24881113	-0.000115756	0.0452034	-3.8587	0.000117932	0.316505	-4.68091	cg24881113	1	193073694	GLRX2	193065596	8098
cg17977099	0.000405942	0.609299	3.85658	0.000118951	0.316505	-4.68903	cg17977099	7	73001879	MLXIPL	73007523	5644
cg17891968	0.000295428	0.908422	3.85244	0.000120962	0.316505	-4.70485	cg17891968	20	17673737	BANF2	17674319	582
cg06933711	0.000290967	0.943834	3.85104	0.000121653	0.316505	-4.71023	cg06933711	10	30341123	KIAA1462	30301728	39395
cg25267487	-0.00211079	0.666551	-3.84873	0.000122795	0.316505	-4.71904	cg25267487	19	29217858	LOC102724908	29097594	120264
cg13883438	0.000376024	0.470779	3.84605	0.000124135	0.316505	-4.72928	cg13883438	9	139125426	QSOX2	139098181	27245
cg15278734	0.000128161	0.083024	3.84419	0.000125074	0.316505	-4.73639	cg15278734	4	147443742	SLC10A7	147435053	8689
cg08789739	0.000209303	0.918777	3.84222	0.000126072	0.316505	-4.74389	cg08789739	16	15820745	MYH11	15796991	23754
cg12454169	-0.00176031	0.170387	-3.83891	0.000127767	0.316505	-4.75649	cg12454169	2	30669597	LCLAT1	30670091	494
cg24879426	0.000125265	0.0479137	3.83863	0.000127916	0.316505	-4.75759	cg24879426	3	49449864	TCTA	49449638	226
cg07546102	0.000195464	0.899189	3.83813	0.000128172	0.316505	-4.75947	cg07546102	7	151873302	KMT2C	151832009	41293
cg09160955	-0.000589809	0.281868	-3.83796	0.000128259	0.316505	-4.76012	cg09160955	15	89154092	MIR7-2	89155055	963
cg12456681	-0.000308623	0.122005	-3.83767	0.000128409	0.316505	-4.76122	cg12456681	7	89748633	DPY19L2P4	89748713	80
cg10815995	-0.000172481	0.890876	-3.83136	0.000131721	0.316505	-4.78523	cg10815995	9	18777555	SAXO1	18927657	150102
cg22027471	0.000639209	0.435341	3.82923	0.000132859	0.316505	-4.79335	cg22027471	22	32651776	SLC5A4	32614462	37314
cg16273597	0.000439421	0.165031	3.82909	0.000132932	0.316505	-4.79387	cg16273597	6	14117480	CD83	14117486	6
cg04787675	0.000159422	0.0593675	3.82879	0.000133094	0.316505	-4.79501	cg04787675	12	104683308	TXNRD1	104680459	2849
cg17819963	0.000191239	0.0826517	3.82724	0.000133928	0.316505	-4.8009	cg17819963	10	135191943	PAOX	135192740	797
cg16993975	-0.00084264	0.337135	-3.82658	0.000134283	0.316505	-4.8034	cg16993975	1	895413	KLHL17	895966	553
cg04359527	0.000979177	0.218374	3.82523	0.000135018	0.316505	-4.80854	cg04359527	19	7980718	TGFBR3L	7981031	313
cg21249274	0.000123668	0.0535589	3.82454	0.000135394	0.316505	-4.81117	cg21249274	14	70883608	ADAM21	70918873	35265
cg08114696	0.000760632	0.499972	3.82027	0.00013774	0.319098	-4.82736	cg08114696	3	146964409	ZIC4	147103834	139425
cg03392565	-0.000476516	0.151068	-3.81899	0.000138453	0.319098	-4.83223	cg03392565	1	212464932	PPP2R5A	212458878	6054
cg06519449	0.000114303	0.0333595	3.8128	0.000141937	0.31929	-4.85566	cg06519449	7	97601680	MGC72080	97595907	5773
cg10798764	-0.000264387	0.224345	-3.81058	0.000143211	0.31929	-4.86408	cg10798764	6	31514352	NFKBIL1	31514627	275
cg26767214	-0.000561352	0.221877	-3.80774	0.000144847	0.31929	-4.87478	cg26767214	15	40762864	CHST14	40763159	295
cg25024459	0.000202531	0.90697	3.80648	0.00014558	0.31929	-4.87955	cg25024459	17	78829626	LOC101928855	78775439	54187
cg23564746	-9.68719e-05	0.0194188	-3.80547	0.000146172	0.31929	-4.88337	cg23564746	20	5986607	CRLS1	5986583	24
cg20256216	-0.000634224	0.926328	-3.80513	0.000146373	0.31929	-4.88466	cg20256216	7	98927457	ARPC1A	98923495	3962
cg05218283	0.000102186	0.0452976	3.80362	0.000147261	0.31929	-4.89036	cg05218283	7	131012399	MKLN1	131012594	195
cg20351875	-0.000551693	0.442281	-3.80233	0.000148024	0.31929	-4.89523	cg20351875	12	65015547	MIR548Z	65016288	741
cg09288780	-0.000305465	0.15026	-3.79919	0.000149899	0.31929	-4.90709	cg09288780	6	10413394	TFAP2A-AS1	10412550	844
cg23214207	0.000217946	0.614568	3.79818	0.000150504	0.31929	-4.91089	cg23214207	17	18476059	CCDC144B	18441114	34945
cg19802774	0.00011059	0.0436967	3.7971	0.000151159	0.31929	-4.91498	cg19802774	1	109756747	SARS	109756514	233
cg09824558	0.000149876	0.876196	3.79473	0.000152596	0.31929	-4.9239	cg09824558	15	44204582	PIN4P1	44168023	36559
cg21165437	0.000259583	0.87522	3.79377	0.000153181	0.31929	-4.9275	cg21165437	9	129904850	ANGPTL2	129849627	55223
cg11810888	-0.000239538	0.87817	-3.79316	0.000153556	0.31929	-4.9298	cg11810888	2	6635591	LINC01247	6506141	129450
cg10081994	-0.000486721	0.688278	-3.79154	0.000154556	0.31929	-4.93592	cg10081994	2	100908637	LONRF2	100889752	18885
cg23161505	0.000136236	0.0373014	3.79096	0.000154914	0.31929	-4.9381	cg23161505	7	150065239	REPIN1	150065878	639
cg10619398	-0.00053212	0.573898	-3.79062	0.000155122	0.31929	-4.93936	cg10619398	20	47937607	SNORD12	47897219	40388
cg20076186	0.000338898	0.72337	3.78592	0.000158065	0.31995	-4.95707	cg20076186	3	128372563	RPN1	128338812	33751
cg15704743	-0.000542859	0.573324	-3.78467	0.000158853	0.31995	-4.96175	cg15704743	1	231777176	DISC1	231762560	14616
cg19403909	-0.000876157	0.701358	-3.78448	0.000158971	0.31995	-4.96245	cg19403909	1	78957682	PTGFR	78956727	955
cg06699195	-0.00140874	0.746577	-3.78179	0.000160687	0.31995	-4.97256	cg06699195	2	863889	LINC01939	895901	32012
cg23344136	-0.000165482	0.898556	-3.78094	0.000161236	0.31995	-4.97577	cg23344136	4	183686196	DCTD	183811243	125047
cg17022437	8.87176e-05	0.0405926	3.77895	0.000162517	0.31995	-4.98322	cg17022437	10	43800382	FXYD4	43867091	66709
cg03162396	7.59745e-05	0.0430396	3.77769	0.000163336	0.31995	-4.98796	cg03162396	4	174291930	SAP30	174292092	162
cg20929568	0.000280466	0.905173	3.7736	0.000166017	0.31995	-5.00329	cg20929568	11	108409365	EXPH5	108376157	33208
cg26099045	-0.000697998	0.620721	-3.7729	0.000166479	0.31995	-5.00591	cg26099045	2	64291800	PELI1	64319785	27985
cg15015996	-0.00029541	0.615916	-3.77189	0.000167151	0.31995	-5.00969	cg15015996	1	3382565	ARHGEF16	3371146	11419
cg09132577	0.000223149	0.934519	3.77074	0.000167914	0.31995	-5.01399	cg09132577	1	112020858	C1orf162	112016490	4368
cg26734335	0.000152096	0.928678	3.77063	0.000167986	0.31995	-5.01439	cg26734335	16	87166401	LINC02181	87091389	75012
cg01494994	0.000536685	0.873774	3.76636	0.000170864	0.31995	-5.03038	cg01494994	2	1062590	SNTG2	946553	116037
cg16691734	0.000204392	0.907056	3.76444	0.000172172	0.31995	-5.03756	cg16691734	5	1176634	CTD-3080P12.3	1173210	3424
cg26019472	0.00020369	0.945567	3.7602	0.000175094	0.31995	-5.0534	cg26019472	19	1170201	STK11	1205797	35596
cg09096824	-0.000214597	0.841161	-3.76009	0.000175169	0.31995	-5.0538	cg09096824	16	88958361	LOC101927793	88949922	8439
cg11867574	0.000212022	0.907491	3.75958	0.000175521	0.31995	-5.05569	cg11867574	11	68575227	CPT1A	68522350	52877
cg12693634	0.000107199	0.0240193	3.75738	0.000177064	0.31995	-5.06393	cg12693634	10	52384065	SGMS1-AS1	52384710	645
cg05079779	-0.000402468	0.181834	-3.75685	0.000177436	0.31995	-5.06591	cg05079779	2	114196091	CBWD2	114195267	824
cg11628076	-0.000126394	0.0353673	-3.75657	0.000177633	0.31995	-5.06695	cg11628076	6	127588115	RNF146	127587982	133
cg04555312	-0.000262688	0.0753952	-3.7537	0.000179663	0.31995	-5.07764	cg04555312	12	54389114	HOXC-AS2	54388991	123
cg25595873	-8.1264e-05	0.0215621	-3.75151	0.000181229	0.31995	-5.08581	cg25595873	10	99257699	UBTD1	99258638	939
cg22772639	0.000150254	0.974256	3.74848	0.000183418	0.31995	-5.0971	cg22772639	7	101559469	CUX1	101460881	98588
cg19011752	-0.000261711	0.199284	-3.74834	0.000183517	0.31995	-5.09761	cg19011752	21	45772638	TRPM2	45773483	845
cg20658167	0.000157841	0.0454525	3.748	0.000183766	0.31995	-5.09889	cg20658167	5	73944869	HEXB	73935847	9022
cg12106403	-0.000613201	0.291399	-3.7479	0.000183833	0.31995	-5.09923	cg12106403	19	667808	FSTL3	676388	8580
cg07556888	-0.000163714	0.0696235	-3.74787	0.000183859	0.31995	-5.09937	cg07556888	1	153940616	CREB3L4	153940674	58
cg16700658	-0.000314806	0.0811699	-3.7472	0.000184344	0.31995	-5.10184	cg16700658	19	42439146	LOC100505585	42432971	6175
cg18104539	-0.000171959	0.927484	-3.74666	0.000184742	0.31995	-5.10387	cg18104539	5	131709628	SLC22A5	131705400	4228
cg11838640	0.000190524	0.0475436	3.74646	0.000184888	0.31995	-5.10462	cg11838640	15	67835142	MAP2K5	67835020	122
cg14350176	0.000112393	0.0267079	3.74417	0.00018657	0.31995	-5.11314	cg14350176	9	37079529	EBLN3P	37079892	363
cg24337193	0.000158102	0.880472	3.74211	0.000188091	0.31995	-5.12077	cg24337193	1	44720997	SNORA110	44718015	2982
cg11716884	-0.000163753	0.920369	-3.74185	0.000188288	0.31995	-5.12176	cg11716884	19	4947182	MIR4747	4932698	14484
cg04431186	0.00038652	0.886453	3.74132	0.000188682	0.31995	-5.12372	cg04431186	13	113614132	MCF2L-AS1	113621797	7665
cg03345805	-0.000185386	0.0756777	-3.73657	0.000192249	0.321616	-5.14134	cg03345805	2	191208171	INPP1	191208195	24
cg23210127	-0.000305836	0.764744	-3.73598	0.000192702	0.321616	-5.14355	cg23210127	3	177816116	LINC02015	177534652	281464
cg16366349	0.000149521	0.0564331	3.73582	0.000192821	0.321616	-5.14413	cg16366349	1	97187803	PTBP2	97188193	390
cg08170745	0.000166287	0.0215386	3.7348	0.000193595	0.321616	-5.1479	cg08170745	17	37617704	CDK12	37617763	59
cg14834893	-0.00024277	0.338358	-3.73312	0.000194886	0.322124	-5.15415	cg14834893	12	4398032	CCND2	4382901	15131
cg24000087	-0.000179672	0.89498	-3.7276	0.000199165	0.323503	-5.17458	cg24000087	1	203020660	PPFIA4	202995648	25012
cg22160112	0.000131644	0.0494728	3.72647	0.000200056	0.323503	-5.17878	cg22160112	17	46696077	HOXB9	46698518	2441
cg23157433	-0.000113715	0.0315229	-3.7264	0.000200107	0.323503	-5.17901	cg23157433	3	15140792	RBSN	15137177	3615
cg12586150	0.000281277	0.3286	3.72624	0.00020024	0.323503	-5.17964	cg12586150	6	2840792	SERPINB1	2832565	8227
cg26779912	8.9269e-05	0.0485489	3.7257	0.000200662	0.323503	-5.18162	cg26779912	20	1373873	MIR6869	1373543	330
cg24158045	-0.000417887	0.908748	-3.7139	0.000210189	0.332793	-5.22523	cg24158045	2	202707626	CDK15	202671301	36325
cg02210115	-0.00050601	0.650226	-3.71386	0.000210219	0.332793	-5.22536	cg02210115	13	49990767	SETDB2-PHF11	50018428	27661
cg20552220	0.000472955	0.588373	3.71377	0.000210297	0.332793	-5.22571	cg20552220	8	102876411	LOC104054148	102996659	120248
cg00938453	9.27945e-05	0.0348319	3.71353	0.000210492	0.332793	-5.22658	cg00938453	17	54991697	MIR3614	54968630	23067
cg09662051	0.000100344	0.0202859	3.70787	0.000215216	0.33341	-5.24744	cg09662051	2	162164883	PSMD14	162164785	98
cg06927361	-0.000156755	0.940611	-3.70754	0.000215496	0.33341	-5.24866	cg06927361	16	84823224	CRISPLD2	84853586	30362
cg05308645	-0.000366495	0.632346	-3.70667	0.000216226	0.33341	-5.25184	cg05308645	3	184107534	CHRD	184097860	9674
cg21085701	-0.000306918	0.880303	-3.70653	0.000216345	0.33341	-5.25235	cg21085701	19	12033228	ZNF700	12035882	2654
cg03162686	-0.000623441	0.897462	-3.70642	0.000216442	0.33341	-5.25277	cg03162686	16	89346269	ANKRD11	89353065	6796
cg10520405	-0.000540958	0.742002	-3.70381	0.000218668	0.33341	-5.26239	cg10520405	10	820509	LARP4B	852853	32344
cg22754489	0.000180814	0.604071	3.70169	0.000220483	0.33341	-5.27016	cg22754489	10	57659702	MTRNR2L5	57358749	300953
cg09197895	-8.42282e-05	0.0172132	-3.70044	0.00022157	0.33341	-5.27478	cg09197895	14	105512268	GPR132	105515725	3457
cg21772735	-0.000249221	0.914638	-3.7	0.000221949	0.33341	-5.27639	cg21772735	8	849830	LOC401442	688547	161283
cg02244204	0.000240011	0.928429	3.69826	0.000223465	0.33341	-5.28278	cg02244204	5	625213	CEP72	612404	12809
cg07562988	-9.65497e-05	0.0470189	-3.69759	0.000224049	0.33341	-5.28523	cg07562988	15	48624198	DUT	48624364	166
cg12053769	-0.000137577	0.0686619	-3.69753	0.000224098	0.33341	-5.28544	cg12053769	1	2461413	HES5	2460183	1230
cg14851544	0.000315095	0.750395	3.69739	0.000224228	0.33341	-5.28598	cg14851544	14	102438734	DYNC1H1	102430864	7870
cg19546943	0.000152563	0.0442277	3.69634	0.000225145	0.33341	-5.28982	cg19546943	19	11924860	ZNF440	11925106	246
cg10516516	0.000764929	0.497729	3.69506	0.00022628	0.333582	-5.29454	cg10516516	3	54231340	CACNA2D3	54156692	74648
cg11844800	-0.000491706	0.512021	-3.69056	0.000230289	0.334403	-5.31104	cg11844800	1	19201860	ALDH4A1	19197923	3937
cg24324942	-0.000347335	0.669865	-3.68873	0.000231936	0.334403	-5.31773	cg24324942	12	133729061	ZNF10	133707213	21848
cg02575764	-0.000409259	0.903102	-3.68717	0.000233348	0.334403	-5.32343	cg02575764	12	63086511	PPM1H	63037762	48749
cg17838402	0.000127024	0.0682538	3.68713	0.000233388	0.334403	-5.32359	cg17838402	22	30988050	TCN2	31003069	15019
cg20260559	-0.000193362	0.959781	-3.68653	0.000233936	0.334403	-5.32579	cg20260559	12	122499638	LOC100506691	122501195	1557
cg06452513	0.000350611	0.403241	3.68483	0.000235489	0.334403	-5.33201	cg06452513	17	26879897	PIGS	26880405	508
cg03707118	0.000239014	0.917685	3.68359	0.000236628	0.334403	-5.33654	cg03707118	19	55542784	RDH13	55555691	12907
cg26726589	0.000245374	0.237258	3.68305	0.000237128	0.334403	-5.33852	cg26726589	20	306364	SOX12	306214	150
cg08949924	0.000182533	0.844184	3.68267	0.000237479	0.334403	-5.33991	cg08949924	20	60952381	RPS21	60962120	9739
cg10372238	0.00040171	0.881126	3.68066	0.000239351	0.334403	-5.34728	cg10372238	10	32222352	KIF5B	32297937	75585
cg08110488	0.00072772	0.187108	3.6789	0.000240994	0.334403	-5.35371	cg08110488	1	82136224	ADGRL2	82165454	29230
cg00572586	-0.00114701	0.122403	-3.67762	0.000242198	0.334403	-5.35838	cg00572586	17	17109740	PLD6	17104308	5432
cg05872236	0.000710345	0.437557	3.67603	0.000243697	0.334403	-5.36418	cg05872236	18	47825225	CXXC1	47808712	16513
cg05993265	-0.000349838	0.287815	-3.67545	0.00024425	0.334403	-5.36631	cg05993265	4	2933802	MFSD10	2932287	1515
cg13990013	-0.000110569	0.0212964	-3.67402	0.000245606	0.334403	-5.3715	cg13990013	11	47600528	NDUFS3	47600561	33
cg16230553	-0.000264817	0.929716	-3.67289	0.000246694	0.334403	-5.37565	cg16230553	5	66456383	CD180	66478103	21720
cg01227492	0.000648738	0.798424	3.67163	0.000247901	0.334403	-5.38024	cg01227492	4	8687955	CPZ	8594386	93569
cg04396314	-0.000174864	0.0716629	-3.66969	0.000249775	0.334403	-5.38731	cg04396314	11	65292474	SCYL1	65292547	73
cg01806859	-0.000272584	0.917551	-3.66913	0.000250317	0.334403	-5.38934	cg01806859	1	228649442	MIR4666A	228649774	332
cg19787769	-0.000266889	0.0928764	-3.66907	0.000250374	0.334403	-5.38955	cg19787769	22	38577952	MAFF	38597938	19986
cg12976413	-0.000164902	0.124442	-3.66904	0.00025041	0.334403	-5.38969	cg12976413	7	75544151	POR	75544419	268
cg20935057	-0.000207103	0.0760568	-3.66864	0.000250794	0.334403	-5.39113	cg20935057	7	99870147	SPDYE3	99905324	35177
cg11621683	0.000147122	0.0172767	3.66782	0.0002516	0.334403	-5.39414	cg11621683	5	141736215	LOC101926941	141704857	31358
cg19786602	0.00120668	0.528446	3.66717	0.000252236	0.334403	-5.39651	cg19786602	17	7966326	ALOX12B	7975953	9627
cg08854397	0.0011114	0.158092	3.66672	0.000252674	0.334403	-5.39814	cg08854397	19	30716182	ZNF536	30863299	147117
cg09716545	0.000212297	0.890299	3.6656	0.000253772	0.334403	-5.40221	cg09716545	20	60448883	MIR1257	60528601	79718
cg20010714	0.000161807	0.0623612	3.66459	0.00025477	0.334403	-5.40589	cg20010714	12	120740057	SIRT4	120740123	66
cg11355225	0.000240502	0.931673	3.6639	0.000255447	0.334403	-5.40838	cg11355225	19	39398692	CCER2	39399619	927
cg10058766	0.000310576	0.344757	3.66211	0.000257233	0.334735	-5.41492	cg10058766	1	12186079	MIR7846	12226999	40920
cg17522550	-0.000293982	0.55694	-3.6598	0.000259543	0.334735	-5.42331	cg17522550	12	52994457	KRT73	53001353	6896
cg14744828	0.00010719	0.0431155	3.65947	0.00025988	0.334735	-5.42452	cg14744828	13	110790404	COL4A1	110801304	10900
cg27543040	0.00142623	0.305963	3.65747	0.000261896	0.334735	-5.43178	cg27543040	1	247802703	OR13G1	247835419	32716
cg14823076	-0.000112295	0.0517157	-3.65714	0.00026223	0.334735	-5.43297	cg14823076	6	32158439	GPSM3	32158542	103
cg05227055	-0.000550743	0.306309	-3.65663	0.000262754	0.334735	-5.43485	cg05227055	16	89105031	ACSF3	89160216	55185
cg11150188	0.000142359	0.0225869	3.65652	0.000262861	0.334735	-5.43523	cg11150188	7	66386797	TMEM248	66386202	595
cg19005955	-0.000729006	0.343285	-3.65084	0.000268699	0.335752	-5.45584	cg19005955	5	132938694	MIR1289-2	132763287	175407
cg10755516	0.000131022	0.940318	3.65069	0.000268854	0.335752	-5.45638	cg10755516	2	95834628	ZNF2	95831161	3467
cg07060056	0.000108912	0.0528296	3.64943	0.000270167	0.335752	-5.46095	cg07060056	19	36139050	COX6B1	36139124	74
cg18812668	9.96298e-05	0.0350412	3.64824	0.000271419	0.335752	-5.46529	cg18812668	12	116971087	LINC00173	116971226	139
cg16555411	0.000388217	0.492253	3.64797	0.000271694	0.335752	-5.46624	cg16555411	14	107062160	MIR7641-2	107092715	30555
cg17035040	0.000127345	0.0698125	3.64738	0.000272316	0.335752	-5.46838	cg17035040	12	6982914	LOC105369632	6984928	2014
cg20014988	0.000396319	0.587852	3.647	0.000272713	0.335752	-5.46975	cg20014988	10	52363132	SGMS1-AS1	52384710	21578
cg17376631	0.000284435	0.925289	3.64502	0.000274813	0.335752	-5.47694	cg17376631	7	129984051	CPA5	129984629	578
cg13080151	-9.3598e-05	0.0233237	-3.64468	0.000275166	0.335752	-5.47815	cg13080151	12	4381583	CCND2	4382901	1318
cg02058358	0.000537462	0.208954	3.64462	0.000275232	0.335752	-5.47837	cg02058358	14	76819107	ESRRB	76837689	18582
cg11445123	0.000210858	0.0541934	3.64421	0.000275675	0.335752	-5.47988	cg11445123	20	2781478	CPXM1	2774714	6764
cg19196264	-8.12067e-05	0.0147267	-3.64289	0.00027708	0.335752	-5.48465	cg19196264	2	75836391	MRPL19	75873908	37517
cg19858931	-0.000127535	0.0300181	-3.6423	0.000277715	0.335752	-5.4868	cg19858931	4	122791713	TRPC3	122800182	8469
cg20388123	-0.000129238	0.0718184	-3.64194	0.000278094	0.335752	-5.48807	cg20388123	1	154531393	UBE2Q1-AS1	154526084	5309
cg21946967	0.000709916	0.647232	3.63711	0.000283328	0.335752	-5.50556	cg21946967	15	82340505	MEX3B	82334118	6387
cg05315874	5.17582e-05	0.00982867	3.63672	0.00028375	0.335752	-5.50696	cg05315874	8	20054693	ATP6V1B2	20054703	10
cg10607603	0.000160532	0.960587	3.63545	0.000285144	0.335752	-5.51155	cg10607603	17	73151410	SUMO2	73163824	12414
cg09190885	-0.000396353	0.728437	-3.6343	0.000286408	0.335752	-5.5157	cg09190885	4	183966342	FAM92A1P2	183958817	7525
cg21227274	-0.000202617	0.902855	-3.63312	0.000287712	0.335752	-5.51996	cg21227274	9	117848514	LOC101928748	117881818	33304
cg19988204	-0.000447552	0.06724	-3.63232	0.000288602	0.335752	-5.52285	cg19988204	8	144798331	MAPK15	144798506	175
cg07195851	0.00104549	0.702038	3.63209	0.000288857	0.335752	-5.52368	cg07195851	5	3517522	LINC01017	3496485	21037
cg19096825	-0.000343661	0.123058	-3.6294	0.00029186	0.335752	-5.53338	cg19096825	13	112711941	SOX1	112721912	9971
cg06201393	0.000273998	0.155425	3.62758	0.000293906	0.335752	-5.53993	cg06201393	3	169378835	TERC	169482397	103562
cg03189282	-9.51283e-05	0.0260448	-3.62507	0.000296754	0.335752	-5.54897	cg03189282	8	37962497	ASH2L	37963010	513
cg07631407	-0.000209024	0.069042	-3.62499	0.000296844	0.335752	-5.54925	cg07631407	6	43243961	SLC22A7	43265997	22036
cg07750111	-0.000111623	0.0478107	-3.62483	0.000297034	0.335752	-5.54985	cg07750111	6	26056168	HIST1H1C	26055967	201
cg25760416	0.000272213	0.90476	3.62467	0.000297211	0.335752	-5.55041	cg25760416	1	91871748	CDC7	91966403	94655
cg09666573	0.000207631	0.217253	3.62389	0.000298106	0.335752	-5.55323	cg09666573	3	11267627	HRH1	11267668	41
cg16865396	0.000369437	0.741621	3.62301	0.000299115	0.335752	-5.5564	cg16865396	8	102380661	NACAP1	102381120	459
cg06228491	0.000434061	0.816626	3.62282	0.000299334	0.335752	-5.55708	cg06228491	6	1578330	FOXCUT	1605765	27435
cg00254532	0.000104329	0.036592	3.62228	0.000299958	0.335752	-5.55903	cg00254532	1	155243310	HCN3	155247217	3907
cg02445395	-0.00033678	0.788816	-3.62076	0.000301703	0.335752	-5.56447	cg02445395	7	157659455	LOC100506585	157647276	12179
cg14035508	-0.000122025	0.0525092	-3.62035	0.00030218	0.335752	-5.56595	cg14035508	11	124543525	SPA17	124543739	214
cg13834366	0.000156673	0.871684	3.62004	0.000302548	0.335752	-5.56709	cg13834366	11	68857566	MIR3164	68850643	6923
cg10468484	-0.000309116	0.417325	-3.61923	0.000303482	0.335752	-5.56998	cg10468484	20	57431303	GNAS	57428035	3268
cg04606053	-0.000455902	0.5482	-3.6188	0.000303989	0.335752	-5.57155	cg04606053	20	33815214	MMP24	33814538	676
cg05089897	-0.00042309	0.638422	-3.61797	0.000304952	0.335752	-5.57451	cg05089897	21	38886664	DYRK1A	38792600	94064
cg18406255	0.000245241	0.939989	3.61785	0.000305098	0.335752	-5.57496	cg18406255	2	144995067	ZEB2	145141941	146874
cg23791690	0.00017466	0.0401375	3.61772	0.000305246	0.335752	-5.57541	cg23791690	10	43904038	SNORD3J	43912697	8659
cg24107338	0.000163419	0.931567	3.61736	0.000305666	0.335752	-5.5767	cg24107338	1	153962020	RPS27	153963238	1218
cg26020635	-0.000140213	0.0407327	-3.61719	0.000305873	0.335752	-5.57734	cg26020635	17	40224636	DHX58	40253421	28785
cg10094358	-0.000542443	0.33115	-3.61543	0.000307934	0.335752	-5.58363	cg10094358	6	31127271	TCF19	31126302	969
cg05328939	-0.000174404	0.912772	-3.61536	0.000308025	0.335752	-5.58391	cg05328939	9	137731025	MIR3689A	137741020	9995
cg24691911	0.000463811	0.91931	3.61454	0.000308988	0.335752	-5.58683	cg24691911	2	150991316	RND3	151324706	333390
cg06246094	0.000465542	0.302012	3.61362	0.000310079	0.335752	-5.59014	cg06246094	15	42174085	LOC105370792	42184974	10889
cg27383975	0.000178386	0.114817	3.61203	0.000311977	0.335752	-5.59585	cg27383975	19	17356182	USHBP1	17360829	4647
cg15649011	-0.000196293	0.968057	-3.61189	0.000312148	0.335752	-5.59637	cg15649011	19	38383452	WDR87	38375462	7990
cg05174446	-0.000328125	0.667269	-3.60957	0.000314927	0.335752	-5.60467	cg05174446	17	6943341	SLC16A11	6944948	1607
cg13028335	0.000195496	0.913528	3.60887	0.000315773	0.335752	-5.60719	cg13028335	15	44281363	PIN4P1	44168023	113340
cg16898493	0.000166445	0.0436498	3.60817	0.000316618	0.335752	-5.60969	cg16898493	22	50946451	NCAPH2	50946644	193
cg07967643	0.000138563	0.0588714	3.60789	0.000316958	0.335752	-5.61069	cg07967643	6	41747785	PRICKLE4	41748499	714
cg03561745	-0.00050754	0.668725	-3.60733	0.000317638	0.335752	-5.6127	cg03561745	11	129843924	LINC00167	129872518	28594
cg03873659	-0.000109117	0.0418033	-3.60701	0.000318032	0.335752	-5.61386	cg03873659	3	123304056	MYLK-AS1	123304359	303
cg05871425	0.000335813	0.946688	3.60571	0.00031961	0.336332	-5.6185	cg05871425	4	151186111	LRBA	151185810	301
cg24547863	0.000171474	0.930452	3.60468	0.000320878	0.336585	-5.62221	cg24547863	10	134161674	LRRC27	134150610	11064
cg07114013	0.000282031	0.898613	3.60243	0.00032365	0.338407	-5.63027	cg07114013	14	105655398	NUDT14	105641824	13574
cg09664593	-0.000181485	0.805671	-3.60075	0.000325733	0.338818	-5.63628	cg09664593	16	68003907	DPEP3	68009565	5658
cg02446170	0.000144936	0.941945	3.60016	0.000326467	0.338818	-5.63838	cg02446170	16	84623782	COTL1	84599203	24579
cg02280908	-7.92647e-05	0.0320319	-3.59961	0.000327148	0.338818	-5.64034	cg02280908	2	28615925	FOSL2	28615778	147
cg05961176	-0.000177624	0.91581	-3.59715	0.000330238	0.339975	-5.64914	cg05961176	2	21231605	APOB	21224300	7305
cg02100602	0.000257406	0.0755263	3.59592	0.000331784	0.339975	-5.65352	cg02100602	21	34396665	OLIG2	34398215	1550
cg24932628	-0.000272262	0.857049	-3.59574	0.000332023	0.339975	-5.65419	cg24932628	13	53603157	OLFM4	53602875	282
cg18424841	0.000817788	0.612961	3.59542	0.00033242	0.339975	-5.65531	cg18424841	20	61315444	SLCO4A1-AS1	61294378	21066
cg16032428	0.000116156	0.052023	3.59204	0.000336739	0.343319	-5.6674	cg16032428	4	15683691	FAM200B	15683351	340
cg02319103	-9.00373e-05	0.0291502	-3.59076	0.000338384	0.343377	-5.67196	cg02319103	17	7517617	SHBG	7517381	236
cg00336605	-0.000114524	0.0416818	-3.59036	0.000338895	0.343377	-5.67337	cg00336605	19	50879437	NR1H2	50879679	242
cg17242362	-0.000769257	0.716118	-3.58853	0.000341271	0.344294	-5.67992	cg17242362	7	105457070	ATXN7L1	105400635	56435
cg23695211	0.000376032	0.921759	3.58717	0.000343038	0.344294	-5.68475	cg23695211	22	45083122	PRR5	45072687	10435
cg20181180	-0.000336236	0.937881	-3.58535	0.000345431	0.344294	-5.69126	cg20181180	10	1582604	ADARB2-AS1	1568824	13780
cg00169167	0.000913494	0.357418	3.58466	0.000346329	0.344294	-5.69369	cg00169167	19	6531539	TNFSF9	6531009	530
cg27263063	0.000177979	0.896525	3.58456	0.00034647	0.344294	-5.69407	cg27263063	1	147096577	ACP6	147119167	22590
cg03635442	-0.00157304	0.182419	-3.58271	0.000348914	0.344294	-5.70065	cg03635442	8	49427283	LOC101929268	49464126	36843
cg07300316	-7.75881e-05	0.0127075	-3.58155	0.00035045	0.344294	-5.70476	cg07300316	3	185216867	LIPH	185225569	8702
cg08564457	0.000354063	0.911462	3.58119	0.000350928	0.344294	-5.70604	cg08564457	11	106550630	GUCY1A2	106544737	5893
cg01577850	-0.000178727	0.933041	-3.58098	0.000351214	0.344294	-5.7068	cg01577850	14	72925867	MIR7843	72983527	57660
cg01401337	-7.134e-05	0.0160252	-3.58014	0.000352344	0.344294	-5.70981	cg01401337	9	96339159	PHF2	96338908	251
cg07078622	7.35678e-05	0.0219748	3.58011	0.000352372	0.344294	-5.70988	cg07078622	17	26645920	TMEM97	26646120	200
cg03676463	0.000283722	0.853121	3.58008	0.000352423	0.344294	-5.71002	cg03676463	12	117346207	FBXW8	117348760	2553
cg11217666	0.000370826	0.785795	3.57925	0.000353529	0.344345	-5.71295	cg11217666	3	134649578	EPHB1	134514098	135480
cg24873872	-0.000428082	0.0853625	-3.57806	0.000355136	0.344736	-5.7172	cg24873872	6	36391494	KCTD20	36410543	19049
cg08051604	-0.000386341	0.81336	-3.57739	0.000356036	0.344736	-5.71957	cg08051604	14	101309386	MIR770	101318726	9340
cg27665715	0.000128074	0.956598	3.57626	0.000357574	0.345186	-5.7236	cg27665715	16	562977	LINC00235	576846	13869
cg13376290	7.59362e-05	0.0110466	3.57549	0.000358611	0.345186	-5.72631	cg13376290	17	4614420	ARRB2	4613788	632
cg12686935	0.000246701	0.869379	3.57294	0.000362107	0.347529	-5.73539	cg12686935	2	112915763	FBLN7	112895961	19802
cg26536800	-0.000321048	0.943797	-3.57076	0.000365102	0.349379	-5.7431	cg26536800	8	71513741	LACTB2-AS1	71520811	7070
cg27510197	0.000122778	0.0249847	3.56998	0.000366191	0.349399	-5.74588	cg27510197	1	160175429	PEA15	160175108	321
cg08036764	0.000365402	0.915803	3.5676	0.000369505	0.349774	-5.75431	cg08036764	22	24891220	UPB1	24891250	30
cg14337134	0.000293358	0.111924	3.56638	0.000371225	0.349774	-5.75866	cg14337134	7	102920323	PMPCB	102937872	17549
cg10225612	0.000261987	0.934053	3.56554	0.000372398	0.349774	-5.76161	cg10225612	13	97995710	RAP2A	98086474	90764
cg01805890	-0.000190129	0.9119	-3.56523	0.000372846	0.349774	-5.76273	cg01805890	16	75271872	BCAR1	75262927	8945
cg20875298	0.000151791	0.0871142	3.56492	0.000373275	0.349774	-5.76381	cg20875298	12	105724534	C12orf75	105724413	121
cg04622772	0.000122952	0.030442	3.56385	0.000374799	0.349774	-5.76762	cg04622772	6	2765031	WRNIP1	2765665	634
cg00635082	-0.000261052	0.810776	-3.5637	0.000375008	0.349774	-5.76815	cg00635082	5	175619368	SIMC1	175665361	45993
cg23052220	-0.000576506	0.211058	-3.56361	0.000375134	0.349774	-5.76846	cg23052220	17	32912081	TMEM132E	32907767	4314
cg11890641	0.000180278	0.887035	3.56266	0.000376483	0.350035	-5.77182	cg11890641	7	889364	SUN1	872141	17223
cg05370101	-0.000292389	0.244286	-3.5603	0.000379854	0.351808	-5.78016	cg05370101	2	43188839	LINC01819	43254991	66152
cg03716245	0.000405798	0.916658	3.55981	0.000380562	0.351808	-5.7819	cg03716245	6	90509463	CASP8AP2	90539618	30155
cg15703632	0.000280682	0.168964	3.55857	0.000382348	0.351808	-5.78628	cg15703632	2	223163725	CCDC140	223162865	860
cg21965820	0.000141013	0.0289614	3.55834	0.00038269	0.351808	-5.78711	cg21965820	15	72978371	BBS4	72978519	148
cg01562537	-0.000971166	0.821794	-3.55612	0.000385904	0.35224	-5.79494	cg01562537	11	44899805	TP53I11	44953898	54093
cg11184237	0.000144928	0.0333489	3.55585	0.000386306	0.35224	-5.79591	cg11184237	15	75748191	PTPN9	75759461	11270
cg12230883	0.000153298	0.91929	3.55579	0.000386388	0.35224	-5.79611	cg12230883	3	184035527	EIF4G1	184038100	2573
cg17615773	-0.000218271	0.933703	-3.55412	0.000388842	0.352881	-5.80203	cg17615773	10	35535084	CCNY	35535908	824
cg24757533	-0.000260762	0.946658	-3.55284	0.000390717	0.352881	-5.80653	cg24757533	17	74494286	RHBDF2	74466974	27312
cg18683606	-0.000488662	0.789133	-3.55179	0.000392276	0.352881	-5.81025	cg18683606	7	100471612	SRRT	100472700	1088
cg17258537	-0.000329856	0.624937	-3.55173	0.000392366	0.352881	-5.81047	cg17258537	5	179401804	RNF130	179382066	19738
cg14548038	-0.000254402	0.833383	-3.55155	0.00039263	0.352881	-5.8111	cg14548038	9	140178418	TOR4A	140172279	6139
cg08368934	0.000235311	0.445638	3.55092	0.000393561	0.352881	-5.81331	cg08368934	16	57701455	ADGRG3	57702156	701
cg15802323	-0.000228773	0.200053	-3.54942	0.000395801	0.35392	-5.81862	cg15802323	7	127228142	ARF5	127228405	263
cg12335414	0.000128211	0.939888	3.54758	0.00039855	0.354018	-5.82509	cg12335414	10	134359618	INPP5A	134351282	8336
cg24117315	-0.00027425	0.813178	-3.54754	0.000398609	0.354018	-5.82523	cg24117315	1	6988185	CAMTA1	6845383	142802
cg14567798	9.04848e-05	0.0216676	3.54495	0.000402528	0.354018	-5.83438	cg14567798	9	133588623	ABL1	133589267	644
cg15564865	-0.000151835	0.0682952	-3.54363	0.000404523	0.354018	-5.839	cg15564865	6	4021423	PRPF4B	4021568	145
cg26256837	0.000220643	0.52553	3.54297	0.000405532	0.354018	-5.84133	cg26256837	19	47772815	INAFM1	47777658	4843
cg03526100	0.000401317	0.86266	3.54262	0.000406077	0.354018	-5.84258	cg03526100	10	135394507	SPRNP1	135380437	14070
cg23376526	-0.00011449	0.0547475	-3.54227	0.000406602	0.354018	-5.84379	cg23376526	1	153748118	SLC27A3	153746829	1289
cg16264705	0.00026638	0.124201	3.54122	0.000408212	0.354018	-5.84749	cg16264705	12	54071194	ATP5G2	54058943	12251
cg09029192	0.000376203	0.652015	3.54007	0.000409983	0.354018	-5.85153	cg09029192	17	76015204	TNRC6C	76000317	14887
cg10060338	-0.000225374	0.0548677	-3.53821	0.000412862	0.354018	-5.85807	cg10060338	16	20774960	ACSM3	20775311	351
cg09647108	0.000276796	0.693374	3.53808	0.000413074	0.354018	-5.85855	cg09647108	17	41934923	CD300LG	41924515	10408
cg23182539	-0.000109024	0.0446208	-3.53737	0.000414179	0.354018	-5.86105	cg23182539	10	121355708	TIAL1	121332977	22731
cg27269917	-0.000286269	0.828559	-3.53723	0.000414396	0.354018	-5.86154	cg27269917	17	18853737	SLC5A10	18853988	251
cg06273413	-0.000100031	0.0453675	-3.53711	0.000414582	0.354018	-5.86196	cg06273413	7	92157551	RBM48	92158086	535
cg04138846	-0.000156271	0.9349	-3.53683	0.000415008	0.354018	-5.86292	cg04138846	5	179275032	MRNIP	179264265	10767
cg17021436	-0.000178783	0.878228	-3.53638	0.000415723	0.354018	-5.86453	cg17021436	2	1896354	MYT1L	1792884	103470
cg12452675	-0.000147936	0.0802039	-3.53594	0.000416402	0.354018	-5.86606	cg12452675	17	73975215	TEN1	73975297	82
cg04735481	-0.000522099	0.419036	-3.53531	0.000417397	0.354018	-5.86828	cg04735481	16	90172816	FAM157C	90168671	4145
cg12497543	-0.000314013	0.363804	-3.53442	0.000418787	0.354018	-5.87139	cg12497543	10	97515377	ENTPD1	97515408	31
cg26625369	-0.000118848	0.0373632	-3.53433	0.000418929	0.354018	-5.87171	cg26625369	10	12237905	CDC123	12237960	55
cg14750501	0.000116852	0.0697723	3.53363	0.000420029	0.354018	-5.87416	cg14750501	19	30302912	CCNE1	30302900	12
cg14532541	-0.000328449	0.300928	-3.53315	0.000420796	0.354018	-5.87587	cg14532541	14	102095139	DIO3	102027687	67452
cg05323141	-0.000239262	0.827159	-3.53307	0.000420916	0.354018	-5.87613	cg05323141	14	105354219	CEP170B	105331649	22570
cg04259904	0.000401812	0.296307	3.53247	0.000421873	0.354018	-5.87825	cg04259904	1	44399492	ARTN	44398991	501
cg01935967	8.88455e-05	0.0410453	3.53137	0.00042362	0.354575	-5.88212	cg01935967	1	8878173	ENO1	8921058	42885
cg01432552	0.000603593	0.82434	3.53039	0.00042518	0.354973	-5.88555	cg01432552	12	71040268	PTPRR	71031852	8416
cg03860054	-0.000209575	0.586621	-3.52841	0.000428358	0.356028	-5.89251	cg03860054	16	55691102	SLC6A2	55690555	547
cg10446007	-8.0747e-05	0.0217908	-3.52824	0.00042862	0.356028	-5.89308	cg10446007	16	68345126	PRMT7	68345016	110
cg03344114	-0.000165572	0.890116	-3.52725	0.000430215	0.356449	-5.89655	cg03344114	3	128713921	EFCC1	128720471	6550
cg15022739	0.00022514	0.90271	3.52648	0.00043146	0.356577	-5.89925	cg15022739	18	34823045	CELF4	34823007	38
cg19485105	-0.000112284	0.0338218	-3.52396	0.000435565	0.359064	-5.9081	cg19485105	19	52772707	ZNF766	52772823	116
cg01245595	8.87207e-05	0.0313432	3.52229	0.000438287	0.360399	-5.91392	cg01245595	21	47648645	MCM3AP-AS1	47649144	499
cg23749856	-0.000161189	0.102005	-3.52138	0.000439784	0.360724	-5.91711	cg23749856	3	142839837	CHST2	142838617	1220
cg19276343	-0.000624357	0.601589	-3.51886	0.000443959	0.363238	-5.92593	cg19276343	1	41303922	CITED4	41326727	22805
cg03167648	0.000537364	0.584403	3.51723	0.000446677	0.363696	-5.93163	cg03167648	11	13094027	RASSF10	13030969	63058
cg11984608	0.000230035	0.921754	3.51692	0.000447191	0.363696	-5.93271	cg11984608	3	190105555	CLDN16	190105660	105
cg10704923	0.000192589	0.95696	3.51571	0.000449231	0.363696	-5.93696	cg10704923	6	26108404	HIST1H1T	26107639	765
cg03096746	0.000684591	0.454469	3.51507	0.000450301	0.363696	-5.93918	cg03096746	6	29795436	HLA-G	29794755	681
cg25663379	0.000261001	0.0570374	3.51455	0.000451174	0.363696	-5.94099	cg25663379	4	139011810	SLC7A11-AS1	139010167	1643
cg26682517	0.000280678	0.861739	3.51437	0.000451487	0.363696	-5.94164	cg26682517	7	24957603	OSBPL3	24836155	121448
cg17995557	-0.000381759	0.871441	-3.51328	0.000453323	0.363696	-5.94543	cg17995557	10	126289971	FAM53B	126307862	17891
cg27295185	0.000143161	0.0281305	3.51256	0.000454546	0.363696	-5.94794	cg27295185	5	154320610	MRPL22	154320632	22
cg20346503	0.000294476	0.810374	3.51256	0.000454548	0.363696	-5.94795	cg20346503	2	128994402	HS6ST1	129023053	28651
cg15112783	-0.000248548	0.848597	-3.51192	0.000455632	0.363696	-5.95017	cg15112783	20	33147614	PIGU	33148345	731
cg23463205	-0.000279645	0.723908	-3.5104	0.000458228	0.364344	-5.95548	cg23463205	10	118305444	PNLIP	118305435	9
cg18824446	-0.000571196	0.270371	-3.50912	0.000460421	0.364344	-5.95994	cg18824446	15	89154058	MIR7-2	89155055	997
cg08452766	-0.000149268	0.134392	-3.50886	0.000460868	0.364344	-5.96085	cg08452766	1	36789496	EVA1B	36787630	1866
cg01954320	0.00024105	0.92055	3.50849	0.000461513	0.364344	-5.96215	cg01954320	5	6606327	NSUN2	6599351	6976
cg03432955	0.000742032	0.464265	3.5082	0.00046201	0.364344	-5.96316	cg03432955	6	29795501	HLA-G	29794755	746
cg07450030	-0.000571509	0.368317	-3.50699	0.000464113	0.365123	-5.9674	cg07450030	14	105442341	C14orf79	105452615	10274
cg08659340	-0.000180694	0.9329	-3.5045	0.000468436	0.36764	-5.97605	cg08659340	16	21316897	CRYM-AS1	21312169	4728
cg03208817	-0.000111644	0.0606544	-3.50365	0.000469924	0.367926	-5.97901	cg03208817	2	25599894	DTNB	25600111	217
cg09946915	0.00116198	0.554312	3.50226	0.000472363	0.368953	-5.98385	cg09946915	8	46941151	ASNSP1	47490836	549685
cg24457728	-0.000370144	0.778442	-3.50136	0.000473956	0.369316	-5.98699	cg24457728	7	65975377	GS1-124K5.4	65958677	16700
cg17659896	0.000467996	0.614674	3.5	0.000476354	0.370303	-5.9917	cg17659896	19	39220648	CAPN12	39220831	183
cg02900669	-0.000145426	0.920675	-3.49911	0.000477953	0.370665	-5.99483	cg02900669	19	12754736	MAN2B1	12757321	2585
cg01716316	0.000103745	0.0466848	3.49762	0.000480602	0.371838	-5.99999	cg01716316	17	40897182	RAMP2-AS1	40905946	8764
cg24866702	-7.65705e-05	0.023511	-3.49651	0.000482601	0.372504	-6.00386	cg24866702	10	14996224	MEIG1	15001437	5213
cg23175215	-8.52708e-05	0.0224751	-3.4949	0.000485491	0.373854	-6.00944	cg23175215	1	113615633	LRIG2	113615791	158
cg02716749	-7.56156e-05	0.0206283	-3.49271	0.000489474	0.375492	-6.01706	cg02716749	3	187871801	LPP	187871660	141
cg02897366	-0.000429073	0.496776	-3.49159	0.00049152	0.375492	-6.02096	cg02897366	1	201425990	PHLDA3	201433411	7421
cg05894122	9.999e-05	0.0292255	3.49128	0.000492081	0.375492	-6.02202	cg05894122	11	6256091	CNGA4	6260321	4230
cg12547807	0.000300843	0.314483	3.49074	0.000493068	0.375492	-6.02389	cg12547807	1	9473751	LOC100506022	9485152	11401
cg08011768	-0.000135873	0.0694249	-3.49058	0.000493355	0.375492	-6.02444	cg08011768	7	131241256	PODXL	131185020	56236
cg15550953	0.000481576	0.771258	3.48923	0.000495842	0.375823	-6.02913	cg15550953	1	6036414	KCNAB2	6052357	15943
cg08884490	0.000237434	0.83514	3.48865	0.000496908	0.375823	-6.03113	cg08884490	22	51160651	LOC105373100	51174256	13605
cg11393994	-0.000189989	0.0846156	-3.48814	0.000497852	0.375823	-6.0329	cg11393994	6	147524272	STXBP5	147525493	1221
cg21787386	-0.000266486	0.0451684	-3.48775	0.000498585	0.375823	-6.03428	cg21787386	12	49450126	RHEBL1	49458458	8332
cg01857819	0.000265168	0.803206	3.48669	0.000500545	0.375823	-6.03794	cg01857819	3	126711260	PLXNA1	126707436	3824
cg11978634	-0.000424162	0.768264	-3.48536	0.000503013	0.375823	-6.04253	cg11978634	13	43971194	ENOX1-AS2	44022987	51793
cg23408442	0.000157904	0.889963	3.48469	0.000504273	0.375823	-6.04486	cg23408442	8	42078750	LOC101929897	42112840	34090
cg21289967	-0.000168617	0.046656	-3.48464	0.000504369	0.375823	-6.04504	cg21289967	13	77904051	SCEL	78109808	205757
cg11520665	0.000125701	0.0324285	3.48308	0.000507288	0.375823	-6.05042	cg11520665	12	56223332	TMEM198B	56223391	59
cg25829226	-0.000142288	0.0767178	-3.48241	0.000508563	0.375823	-6.05276	cg25829226	15	65134451	PLEKHO2	65134081	370
cg08681904	-0.00182706	0.209629	-3.4806	0.000511991	0.375823	-6.05903	cg08681904	8	49427415	LOC101929268	49464126	36711
cg21132686	0.000356003	0.230506	3.48035	0.00051247	0.375823	-6.0599	cg21132686	20	22795774	SSTR4	23016056	220282
cg23176340	-0.000685553	0.371656	-3.48006	0.000513005	0.375823	-6.06088	cg23176340	15	89154196	MIR7-2	89155055	859
cg22020633	-0.000199891	0.886778	-3.47996	0.000513203	0.375823	-6.06124	cg22020633	1	946683	ISG15	948846	2163
cg06475370	-0.000158044	0.928625	-3.47981	0.000513479	0.375823	-6.06174	cg06475370	19	54081234	LOC284379	54102884	21650
cg18300770	0.000126817	0.952032	3.4794	0.000514274	0.375823	-6.06318	cg18300770	19	2217800	PLEKHJ1	2229950	12150
cg15332159	-0.000163536	0.915315	-3.47763	0.00051765	0.375823	-6.06929	cg15332159	6	158454775	SYNJ2	158438079	16696
cg06060054	0.000598409	0.266244	3.47741	0.000518084	0.375823	-6.07007	cg06060054	16	19097732	COQ7	19079238	18494
cg02844004	-0.000198265	0.604684	-3.47687	0.000519112	0.375823	-6.07192	cg02844004	7	61969520	ZNF733P	62751669	782149
cg15057836	0.000595503	0.803367	3.47663	0.000519573	0.375823	-6.07275	cg15057836	11	49802564	OR4C13	49973942	171378
cg22871204	0.000159881	0.932583	3.47628	0.000520252	0.375823	-6.07396	cg22871204	8	37708905	BRF2	37701397	7508
cg23193209	-0.000276997	0.868953	-3.47579	0.000521203	0.375823	-6.07567	cg23193209	4	5972071	MIR378D1	5925001	47070
cg16018921	-0.000273609	0.904623	-3.47477	0.000523167	0.375823	-6.07918	cg16018921	4	169616009	PALLD	169552767	63242
cg11696789	-7.86699e-05	0.0241583	-3.47447	0.000523747	0.375823	-6.08021	cg11696789	11	66024647	KLC2	66024764	117
cg02969408	-0.000500606	0.721868	-3.47444	0.000523816	0.375823	-6.08033	cg02969408	15	102495431	FAM138E	102495087	344
cg06383088	0.000173737	0.13215	3.47403	0.000524593	0.375823	-6.08171	cg06383088	9	100459634	XPA	100437190	22444
cg20167471	-0.000185089	0.87831	-3.47369	0.000525259	0.375823	-6.0829	cg20167471	1	16528984	ARHGEF19	16524348	4636
cg12683944	0.000333448	0.176319	3.47334	0.000525945	0.375823	-6.08411	cg12683944	17	45330929	ITGB3	45331207	278
cg18689289	0.000268195	0.872303	3.47267	0.000527253	0.375937	-6.08643	cg18689289	5	1021036	NKD2	1009076	11960
cg24296187	0.000171104	0.924088	3.47126	0.000530012	0.376153	-6.0913	cg24296187	1	212434331	PPP2R5A	212458878	24547
cg11038280	0.000102821	0.0930958	3.47013	0.000532223	0.376153	-6.09518	cg11038280	7	92466132	LOC101927497	92465796	336
cg18979581	-0.000100199	0.0234324	-3.47003	0.000532426	0.376153	-6.09554	cg18979581	8	9413415	TNKS	9413444	29
cg21751525	-0.000272577	0.947663	-3.46963	0.00053322	0.376153	-6.09693	cg21751525	12	120910288	DYNLL1	120907659	2629
cg10069607	-0.000113054	0.0294782	-3.46912	0.000534213	0.376153	-6.09866	cg10069607	16	19896122	GPRC5B	19870292	25830
cg17944241	8.44066e-05	0.0439431	3.469	0.000534452	0.376153	-6.09908	cg17944241	17	40021637	ACLY	40023169	1532
cg00161683	0.000302855	0.803455	3.46662	0.000539187	0.378672	-6.1073	cg00161683	8	95563352	KIAA1429	95523205	40147
cg19086455	8.51732e-05	0.015715	3.46595	0.000540512	0.378789	-6.10959	cg19086455	22	51066757	ARSA	51061181	5576
cg08902672	9.75179e-05	0.0379149	3.46522	0.000541985	0.37901	-6.11213	cg08902672	16	57836524	LOC388282	57844548	8024
cg03209127	-0.000104863	0.045459	-3.464	0.000544432	0.379909	-6.11633	cg03209127	1	235668099	MIR5096	235676124	8025
cg24089360	-0.000499949	0.623995	-3.46338	0.000545666	0.37996	-6.11844	cg24089360	19	57699963	ZNF264	57702867	2904
cg20072359	-0.000700586	0.802501	-3.46248	0.00054749	0.380273	-6.12155	cg20072359	17	77147272	RBFOX3	77085426	61846
cg11168112	-0.000246146	0.94649	-3.46201	0.00054844	0.380273	-6.12317	cg11168112	3	42638459	NKTR	42642146	3687
cg09016814	0.000157111	0.919767	3.46096	0.000550574	0.380897	-6.12679	cg09016814	6	122765697	SERINC1	122764492	1205
cg03485533	0.000265531	0.876536	3.46042	0.000551667	0.380897	-6.12864	cg03485533	10	105218971	CALHM1	105213143	5828
cg14858469	0.000299502	0.091135	3.459	0.000554568	0.381272	-6.13353	cg14858469	15	96874050	NR2F2	96874110	60
cg14605396	0.000316663	0.307644	3.45853	0.000555537	0.381272	-6.13515	cg14605396	9	120478054	TLR4	120466452	11602
cg03170171	-0.000219982	0.889652	-3.4572	0.000558252	0.381272	-6.1397	cg03170171	19	17389968	ANKLE1	17392453	2485
cg06118126	0.00016786	0.0584415	3.45716	0.000558345	0.381272	-6.13986	cg06118126	20	19738589	RIN2	19867164	128575
cg10619342	0.000592298	0.609912	3.45682	0.000559032	0.381272	-6.141	cg10619342	15	65369005	KBTBD13	65369153	148
cg16820411	-0.000257051	0.950447	-3.45674	0.0005592	0.381272	-6.14128	cg16820411	1	65524738	MIR101-1	65524116	622
cg01894631	0.000179176	0.883357	3.45534	0.000562107	0.381749	-6.14611	cg01894631	8	22079101	PHYHIP	22077215	1886
cg05993488	-0.000110375	0.0525222	-3.45524	0.000562308	0.381749	-6.14645	cg05993488	16	30597058	ZNF785	30591993	5065
cg00920254	-0.000462138	0.541655	-3.452	0.000569056	0.381749	-6.15757	cg00920254	6	44189984	SLC29A1	44191240	1256
cg22865640	-0.000285745	0.636492	-3.45191	0.000569237	0.381749	-6.15786	cg22865640	20	39307538	MAFB	39314487	6949
cg18505453	-0.000477109	0.735993	-3.45145	0.000570213	0.381749	-6.15946	cg18505453	6	41254997	TREM1	41247276	7721
cg26856443	0.000279494	0.884342	3.4514	0.000570306	0.381749	-6.15961	cg26856443	13	114890296	CDC16	115000319	110023
cg07625129	-7.17328e-05	0.0176176	-3.45087	0.000571426	0.381749	-6.16144	cg07625129	17	74380829	SPHK1	74380689	140
cg14289852	-0.000201712	0.927895	-3.4504	0.000572414	0.381749	-6.16305	cg14289852	7	157394633	MIR153-2	157367027	27606
cg24629438	0.00023363	0.885158	3.45026	0.000572706	0.381749	-6.16353	cg24629438	3	32890738	TRIM71	32859509	31229
cg24093178	0.00011705	0.0230605	3.44921	0.00057493	0.381749	-6.16714	cg24093178	14	60631518	DHRS7	60610837	20681
cg26423331	-0.000106824	0.0198484	-3.4486	0.000576221	0.381749	-6.16923	cg26423331	2	74374909	BOLA3-AS1	74375107	198
cg14760797	0.000875956	0.282374	3.44764	0.000578258	0.381749	-6.17252	cg14760797	12	753199	LOC100049716	740056	13143
cg17876831	0.000223715	0.957893	3.44729	0.000579014	0.381749	-6.17373	cg17876831	17	18918410	GRAP	18923968	5558
cg20396526	-6.97822e-05	0.014817	-3.44726	0.000579066	0.381749	-6.17382	cg20396526	11	118928100	VPS11	118938462	10362
cg08584061	-0.000485818	0.808072	-3.44724	0.000579111	0.381749	-6.17389	cg08584061	19	22718926	LINC01233	22715427	3499
cg06812822	0.000756694	0.29911	3.44696	0.000579701	0.381749	-6.17484	cg06812822	4	186942885	TLR3	186990308	47423
cg10177359	-0.000802458	0.630298	-3.4467	0.000580256	0.381749	-6.17573	cg10177359	5	3024946	LOC105374620	2917967	106979
cg01009486	0.000190789	0.876874	3.4464	0.000580896	0.381749	-6.17676	cg01009486	16	28632986	SULT1A1	28616907	16079
cg06603682	0.000110781	0.0269216	3.44373	0.00058663	0.384082	-6.18591	cg06603682	10	121652269	SEC23IP	121652084	185
cg22866749	-0.000241398	0.880885	-3.44334	0.000587482	0.384082	-6.18726	cg22866749	12	42634807	YAF2	42625025	9782
cg13400249	0.000430313	0.884797	3.44298	0.000588244	0.384082	-6.18847	cg13400249	1	8480963	LOC102724552	8484704	3741
cg12173498	-0.00024339	0.0754792	-3.44254	0.000589194	0.384082	-6.18997	cg12173498	6	36355764	PXT1	36358328	2564
cg10079318	0.00012528	0.0800323	3.44194	0.000590505	0.384082	-6.19204	cg10079318	10	104154150	NFKB2	104154334	184
cg21663666	-0.000244963	0.914623	-3.44052	0.00059359	0.384082	-6.1969	cg21663666	2	232220549	MIR4777	232227418	6869
cg17488500	-0.000152764	0.937391	-3.43998	0.000594765	0.384082	-6.19874	cg17488500	1	154307007	ATP8B2	154300275	6732
cg18077307	0.000592864	0.497537	3.43933	0.000596181	0.384082	-6.20095	cg18077307	2	98377791	TMEM131	98372800	4991
cg09953499	-0.000696568	0.125948	-3.4391	0.000596692	0.384082	-6.20175	cg09953499	19	51416202	KLK4	51409607	6595
cg00574213	0.000387729	0.873697	3.4391	0.000596696	0.384082	-6.20176	cg00574213	1	1906947	GABRD	1950767	43820
cg16984132	-0.000236899	0.116666	-3.43753	0.000600136	0.384082	-6.20711	cg16984132	11	117052181	SIDT2	117049938	2243
cg25277397	0.000180651	0.043704	3.43726	0.000600727	0.384082	-6.20803	cg25277397	1	20208604	OTUD3	20208887	283
cg19712013	0.000173325	0.895655	3.43624	0.000602987	0.384082	-6.21153	cg19712013	4	78033903	CCNG2	78078356	44453
cg09750400	0.000180912	0.894519	3.43595	0.000603632	0.384082	-6.21252	cg09750400	16	30110280	LOC101928595	30107750	2530
cg21652012	-0.000141493	0.913801	-3.43584	0.000603873	0.384082	-6.2129	cg21652012	5	170211009	GABRP	170210722	287
cg05620558	-0.000306889	0.307751	-3.4355	0.000604626	0.384082	-6.21406	cg05620558	3	38040073	VILL	38035077	4996
cg00404838	-0.000121964	0.0572705	-3.43508	0.000605554	0.384082	-6.21548	cg00404838	10	22764922	LOC100499489	22724353	40569
cg14779106	0.000156416	0.282296	3.43409	0.000607759	0.384082	-6.21887	cg14779106	5	133747446	CDKN2AIPNL	133737755	9691
cg14044392	-0.000228151	0.929748	-3.43401	0.000607946	0.384082	-6.21916	cg14044392	9	135102412	SETX	135136826	34414
cg03805782	0.000211347	0.897371	3.43366	0.00060871	0.384082	-6.22033	cg03805782	3	124699654	HEG1	124684553	15101
cg26388565	0.000176186	0.0488945	3.43267	0.000610933	0.384082	-6.22372	cg26388565	5	1247091	TERT	1253286	6195
cg02787306	0.000179375	0.13825	3.4323	0.000611768	0.384082	-6.22499	cg02787306	17	34957963	MRM1	34958024	61
cg25778446	-0.000317161	0.754383	-3.43209	0.000612228	0.384082	-6.22569	cg25778446	4	94652282	ATOH1	94750077	97795
cg04744301	0.000194219	0.868449	3.43192	0.000612611	0.384082	-6.22628	cg04744301	6	31936154	DXO	31937587	1433
cg18261413	0.00012786	0.0272696	3.43135	0.000613899	0.384153	-6.22823	cg18261413	2	37551024	QPCT	37571752	20728
cg01878705	0.000425121	0.0659592	3.4298	0.000617392	0.385602	-6.23352	cg01878705	18	47012892	MIR1539	47013742	850
cg05883269	0.000310807	0.912923	3.42681	0.00062418	0.38685	-6.2437	cg05883269	5	109333225	LINC01848	109218882	114343
cg08800670	-0.000297058	0.727827	-3.42632	0.000625298	0.38685	-6.24537	cg08800670	6	436684	IRF4	391738	44946
cg06916574	-0.000256635	0.937822	-3.42622	0.000625529	0.38685	-6.24571	cg06916574	12	51101014	ATF1	51157788	56774
cg05755354	-0.000339408	0.883617	-3.42596	0.000626127	0.38685	-6.2466	cg05755354	10	14372596	MIR4293	14425198	52602
cg19584790	-0.000193454	0.881062	-3.42541	0.000627392	0.38685	-6.24848	cg19584790	14	105815098	PACS2	105780751	34347
cg22410869	0.000426516	0.114492	3.42498	0.00062838	0.38685	-6.24994	cg22410869	6	28602742	LINC00533	28616062	13320
cg04920632	0.000154861	0.895037	3.42484	0.000628692	0.38685	-6.25041	cg04920632	1	110575835	STRIP1	110577222	1387
cg22233523	0.000100971	0.0425413	3.42419	0.000630187	0.38685	-6.25262	cg22233523	18	44497604	KATNAL2	44526786	29182
cg04196298	0.000205873	0.16956	3.42402	0.00063059	0.38685	-6.25321	cg04196298	17	1480710	SLC43A2	1472547	8163
cg00940786	-0.00011811	0.0181305	-3.42375	0.000631212	0.38685	-6.25413	cg00940786	17	66286993	ARSG	66287635	642
cg19684373	-0.000184285	0.924191	-3.42269	0.000633666	0.387628	-6.25774	cg19684373	7	22905964	SNORD93	22896231	9733
cg02660846	-0.000593945	0.0863518	-3.42134	0.000636782	0.388808	-6.26231	cg02660846	5	161494745	GABRG2	161494647	98
cg16795830	0.000189501	0.064133	3.41783	0.000645003	0.392175	-6.27425	cg16795830	6	31554199	LST1	31553955	244
cg24816866	-0.000177637	0.933515	-3.41775	0.000645194	0.392175	-6.27453	cg24816866	6	163149674	PACRG	163149001	673
cg26546646	0.000170441	0.150759	3.41714	0.00064664	0.392175	-6.27661	cg26546646	1	150602168	ENSA	150599521	2647
cg02068538	-0.000142514	0.892053	-3.41695	0.000647091	0.392175	-6.27726	cg02068538	1	156209399	BGLAP	156211752	2353
cg16276153	6.70286e-05	0.02187	3.41531	0.000650957	0.3934	-6.2828	cg16276153	11	20385639	HTATIP2	20385686	47
cg18236877	-0.000424666	0.886068	-3.41508	0.000651515	0.3934	-6.2836	cg18236877	1	10733511	CASZ1	10707262	26249
cg06710735	0.000372402	0.615377	3.41274	0.000657097	0.395908	-6.29154	cg06710735	3	48264567	CAMP	48264836	269
cg07597871	9.10007e-05	0.0366471	3.41172	0.000659533	0.395908	-6.29498	cg07597871	1	112162932	RAP1A	112162768	164
cg00985958	-0.000432962	0.858975	-3.41134	0.000660459	0.395908	-6.29629	cg00985958	6	71605996	B3GAT2	71571068	34928
cg24621412	0.000120095	0.065824	3.41132	0.000660508	0.395908	-6.29636	cg24621412	12	13254280	GSG1	13236470	17810
cg19286500	0.000193469	0.917029	3.40931	0.000665354	0.398084	-6.30316	cg19286500	7	29652942	LOC646762	29685537	32595
cg05307859	-0.000155194	0.912704	-3.40728	0.000670289	0.399653	-6.31004	cg05307859	2	108537367	SLC5A7	108602969	65602
cg04197155	0.000200311	0.785036	3.40642	0.000672387	0.399653	-6.31295	cg04197155	11	82843795	PCF11	82868136	24341
cg14068328	0.000240378	0.189972	3.40544	0.000674801	0.399653	-6.31628	cg14068328	6	85474087	TBX18	85442215	31872
cg04141813	-0.000207381	0.07459	-3.40533	0.000675079	0.399653	-6.31666	cg04141813	16	216450	HBM	215972	478
cg13707777	-0.000226415	0.718219	-3.40513	0.000675574	0.399653	-6.31734	cg13707777	5	308627	AHRR	304290	4337
cg16262756	-0.000220196	0.135348	-3.40489	0.000676144	0.399653	-6.31813	cg16262756	1	154156180	TPM3	154159733	3553
cg01766941	-0.000681161	0.575373	-3.40438	0.000677408	0.399653	-6.31987	cg01766941	1	92953907	GFI1	92940317	13590
cg01157883	8.12092e-05	0.0216181	3.40424	0.000677747	0.399653	-6.32033	cg01157883	16	69166793	UTP4	69166498	295
cg04423064	0.000133013	0.0543355	3.40319	0.000680335	0.400458	-6.32388	cg04423064	8	37887926	EIF4EBP1	37888019	93
cg08766770	0.000275315	0.453912	3.40252	0.000681999	0.400717	-6.32615	cg08766770	16	28123059	XPO6	28109297	13762
cg25586410	-0.000562439	0.132557	-3.40153	0.000684475	0.400739	-6.32952	cg25586410	2	175350621	GPR155	175296299	54322
cg16468346	0.000270784	0.853658	3.40121	0.000685271	0.400739	-6.3306	cg16468346	2	240234376	MIR4269	240227156	7220
cg16734734	-0.000384081	0.887335	-3.40087	0.000686113	0.400739	-6.33175	cg16734734	6	105624309	POPDC3	105605774	18535
cg09546220	0.000248957	0.827855	3.40011	0.000688018	0.400739	-6.33433	cg09546220	21	40036490	LINC00114	40110878	74388
cg05480074	-0.000181341	0.890243	-3.40005	0.00068816	0.400739	-6.33452	cg05480074	10	94576709	EXOC6	94586587	9878
cg02737738	0.000132157	0.947412	3.39902	0.000690749	0.401453	-6.33801	cg02737738	7	70157145	WBSCR17	70597522	440377
cg09992805	0.000130996	0.0587313	3.39746	0.000694662	0.401453	-6.34326	cg09992805	19	4585037	SEMA6B	4542599	42438
cg22244122	0.000402804	0.357576	3.39732	0.00069501	0.401453	-6.34373	cg22244122	9	136243698	STKLD1	136243283	415
cg03421358	-0.000147033	0.912491	-3.39669	0.000696619	0.401453	-6.34588	cg03421358	17	17479100	PEMT	17408876	70224
cg22675922	-0.000156005	0.0532756	-3.39668	0.000696629	0.401453	-6.3459	cg22675922	11	2889840	KCNQ1DN	2891262	1422
cg09457470	9.73392e-05	0.981901	3.39581	0.000698831	0.401453	-6.34883	cg09457470	17	73498240	CASKIN2	73496340	1900
cg27428578	0.000195961	0.0421638	3.39534	0.000700042	0.401453	-6.35044	cg27428578	15	28983731	WHAMMP2	28982728	1003
cg09735773	0.000123891	0.061947	3.39515	0.000700505	0.401453	-6.35106	cg09735773	6	166797224	MPC1	166778407	18817
cg02307482	0.000135247	0.0349195	3.39479	0.000701442	0.401453	-6.3523	cg02307482	12	14956006	C12orf60	14956505	499
cg04831406	-7.98299e-05	0.0319518	-3.3947	0.000701652	0.401453	-6.35258	cg04831406	7	1015170	CYP2W1	1022834	7664
cg12468786	0.000261449	0.843678	3.39421	0.000702902	0.401466	-6.35423	cg12468786	22	50925108	MIOX	50925212	104
cg01085225	0.000102662	0.0460893	3.3936	0.000704476	0.401664	-6.35631	cg01085225	2	191878686	LOC105373805	191886251	7565
cg16049691	-0.000245843	0.842659	-3.39254	0.000707183	0.402275	-6.35988	cg16049691	5	434877	EXOC3-AS1	441950	7073
cg20668974	0.000173331	0.04258	3.39149	0.000709885	0.402275	-6.36343	cg20668974	4	146857981	LINC01095	147030606	172625
cg01478450	0.000137612	0.0712002	3.39141	0.000710074	0.402275	-6.36367	cg01478450	10	73079349	SLC29A3	73079009	340
cg10071602	-0.000298949	0.682035	-3.39086	0.000711508	0.402275	-6.36555	cg10071602	16	2028740	NOXO1	2028917	177
cg07154956	0.000106516	0.0292734	3.39079	0.000711693	0.402275	-6.36579	cg07154956	17	21187834	MAP2K3	21187967	133
cg03585053	-0.000163036	0.889552	-3.38998	0.000713778	0.402296	-6.36851	cg03585053	2	240169028	MGC16025	240115026	54002
cg15358235	0.000391889	0.528762	3.38982	0.000714189	0.402296	-6.36905	cg15358235	2	91778264	LOC654342	91824708	46444
cg19920006	0.000184207	0.929941	3.38844	0.000717771	0.40329	-6.3737	cg19920006	2	182933360	PDE1A	183004761	71401
cg14150023	0.000339127	0.763562	3.38803	0.000718849	0.40329	-6.3751	cg14150023	22	40720631	ADSL	40742503	21872
cg21586243	-0.000100022	0.0281612	-3.38751	0.000720188	0.40329	-6.37683	cg21586243	2	264756	ACP1	264868	112
cg16018152	6.64364e-05	0.0238335	3.38721	0.000720977	0.40329	-6.37784	cg16018152	10	71930517	SAR1A	71909960	20557
cg03278965	0.000153411	0.109982	3.38619	0.000723645	0.40329	-6.38128	cg03278965	3	141595308	ATP1B3	141595433	125
cg07109551	0.000231185	0.80417	3.38614	0.00072377	0.40329	-6.38144	cg07109551	6	166824977	RPS6KA2	166822851	2126
cg02106116	0.000305176	0.919709	3.38579	0.000724696	0.40329	-6.38263	cg02106116	2	174074460	MAP3K20-AS1	174062440	12020
cg07031551	-0.000100452	0.0452797	-3.38536	0.000725811	0.40329	-6.38406	cg07031551	11	72463331	STARD10	72465773	2442
cg13909949	-0.000191261	0.934468	-3.38375	0.000730055	0.40496	-6.38948	cg13909949	20	59173606	MIR548AG2	59139619	33987
cg06748231	-9.5955e-05	0.0712406	-3.38194	0.000734873	0.405983	-6.39559	cg06748231	5	1112251	MIR4635	1063010	49241
cg03032253	0.000344402	0.862035	3.38187	0.000735044	0.405983	-6.39581	cg03032253	19	4652450	MYDGF	4657556	5106
cg08633242	0.000191654	0.947564	3.38137	0.000736369	0.405983	-6.39748	cg08633242	5	134099637	DDX46	134094423	5214
cg15743358	-0.0001706	0.169485	-3.38073	0.000738086	0.405983	-6.39965	cg15743358	6	28303923	ZSCAN31	28292514	11409
cg23482397	0.000200844	0.0285787	3.38072	0.000738101	0.405983	-6.39967	cg23482397	18	53257226	MIR4529	53146451	110775
cg22367962	-8.60038e-05	0.0418871	-3.3798	0.000740579	0.406662	-6.40278	cg22367962	12	132195279	SFSWAP	132195631	352
cg00166352	-0.000170522	0.921565	-3.37788	0.000745739	0.408024	-6.40923	cg00166352	4	183836691	DCTD	183811243	25448
cg20732590	0.000100479	0.0305703	3.37779	0.00074598	0.408024	-6.40954	cg20732590	5	175875178	FAF2	175875355	177
cg05751159	0.000136175	0.0792491	3.37748	0.000746799	0.408024	-6.41056	cg05751159	7	130081017	CEP41	130058874	22143
cg19995014	0.000398185	0.140522	3.37527	0.000752794	0.410058	-6.41799	cg19995014	19	36359772	APLP1	36359346	426
cg16619991	0.000715072	0.545919	3.37518	0.000753028	0.410058	-6.41828	cg16619991	5	52096811	ITGA1	52084135	12676
cg02263539	-0.000197	0.0297683	-3.37408	0.000756032	0.41101	-6.42198	cg02263539	3	186649779	ST6GAL1	186648314	1465
cg18456331	-0.00029337	0.832418	-3.37294	0.000759165	0.411286	-6.42582	cg18456331	10	77188318	C10orf11	77191403	3085
cg12352006	-0.000148497	0.064655	-3.37262	0.00076004	0.411286	-6.42689	cg12352006	22	30163351	UQCR10	30163357	6
cg20153737	0.000111647	0.966738	3.3723	0.000760921	0.411286	-6.42797	cg20153737	18	77835867	RBFADN	77827255	8612
cg17355191	0.000243426	0.210352	3.37167	0.00076265	0.411286	-6.43007	cg17355191	9	136039576	GBGT1	136028334	11242
cg19440670	-6.83191e-05	0.0203663	-3.3716	0.000762823	0.411286	-6.43029	cg19440670	3	197464091	FYTTD1	197476423	12332
cg02428652	0.000110949	0.0296849	3.37082	0.000764983	0.411474	-6.43291	cg02428652	17	80416417	NARF	80416539	122
cg22009551	0.00014196	0.0346126	3.37009	0.000766986	0.411474	-6.43534	cg22009551	6	31670806	MIR4646	31668805	2001
cg09207762	0.000936304	0.231396	3.36984	0.000767699	0.411474	-6.43621	cg09207762	6	10393497	TFAP2A	10396915	3418
cg02920546	-0.000231722	0.85415	-3.36966	0.0007682	0.411474	-6.43681	cg02920546	12	131569289	LINC01257	131649555	80266
cg14861570	-0.000444326	0.356364	-3.36878	0.000770626	0.411619	-6.43974	cg14861570	17	53499954	MMD	53469973	29981
cg06609489	0.000129423	0.0628591	3.36865	0.000770987	0.411619	-6.44018	cg06609489	18	31804565	DTNA	32073253	268688
cg04331802	-0.000466893	0.891988	-3.36791	0.000773044	0.412045	-6.44265	cg04331802	4	85569679	WDFY3	85590692	21013
cg12090885	-0.000232341	0.903677	-3.36709	0.000775325	0.412589	-6.44539	cg12090885	3	119632116	GSK3B	119540801	91315
cg10077326	-0.000243589	0.958492	-3.36626	0.000777656	0.413158	-6.44818	cg10077326	2	196669124	DNAH7	196602426	66698
cg00681483	-0.00018721	0.893327	-3.36354	0.000785331	0.415021	-6.4573	cg00681483	21	47269822	PCBP3	47269874	52
cg15288845	-0.000221778	0.932379	-3.36343	0.000785622	0.415021	-6.45765	cg15288845	3	23448023	MIR548AC	23375625	72398
cg20913372	-0.000135458	0.08715	-3.3633	0.000786006	0.415021	-6.4581	cg20913372	9	140190455	NRARP	140194082	3627
cg06691229	0.000198677	0.182819	3.36322	0.000786235	0.415021	-6.45837	cg06691229	13	100621000	ZIC5	100615217	5783
cg02796258	0.000151724	0.0781221	3.36261	0.000787958	0.415254	-6.46041	cg02796258	12	56661265	COQ10A	56661066	199
cg00920043	-0.000129321	0.0591848	-3.36172	0.000790493	0.415254	-6.46339	cg00920043	1	11333412	UBIAD1	11333254	158
cg08962392	-0.000311989	0.910721	-3.3615	0.00079111	0.415254	-6.46411	cg08962392	7	26677374	C7orf71	26677489	115
cg05214690	0.000171294	0.050818	3.36105	0.000792382	0.415254	-6.46561	cg05214690	5	178772203	ADAMTS2	178577680	194523
cg21946698	0.000273262	0.866975	3.36083	0.000793022	0.415254	-6.46636	cg21946698	16	326615	ARHGDIG	330605	3990
cg00465277	-0.000341774	0.67988	-3.35856	0.000799507	0.416668	-6.47392	cg00465277	16	86121393	LINC01082	86229786	108393
cg21717879	0.000113901	0.0451886	3.35838	0.000800037	0.416668	-6.47454	cg21717879	19	572359	BSG	572453	94
cg04606076	-0.000350423	0.211801	-3.35813	0.000800762	0.416668	-6.47538	cg04606076	13	80934105	SPRY2	80910110	23995
cg04948627	0.000133993	0.0634305	3.35811	0.000800814	0.416668	-6.47544	cg04948627	9	35115895	FAM214B	35104117	11778
cg08151514	-0.000259453	0.885934	-3.35766	0.0008021	0.416674	-6.47693	cg08151514	7	57247748	GUSBP10	57233376	14372
cg25578781	-0.000475067	0.301367	-3.35715	0.000803571	0.416777	-6.47863	cg25578781	11	128446070	LOC101929517	128396036	50034
cg05230389	0.00018693	0.930058	3.35599	0.000806951	0.417868	-6.48253	cg05230389	1	220132091	EPRS	220141941	9850
cg07107628	-0.000627407	0.874376	-3.35477	0.000810476	0.41903	-6.48658	cg07107628	6	27210934	PRSS16	27215501	4567
cg20695587	-0.000304039	0.895988	-3.35427	0.000811928	0.419119	-6.48824	cg20695587	4	68995759	FTLP10	69048009	52250
cg14257543	0.000246079	0.654977	3.35207	0.000818373	0.419559	-6.49558	cg14257543	9	32947125	APTX	32972603	25478
cg16483326	0.000255455	0.833028	3.35158	0.000819831	0.419559	-6.49723	cg16483326	7	134497971	CALD1	134464163	33808
cg12844997	0.00021663	0.932925	3.35093	0.000821724	0.419559	-6.49937	cg12844997	5	6605152	NSUN2	6599351	5801
cg17820878	-0.000266487	0.837859	-3.35053	0.000822927	0.419559	-6.50073	cg17820878	1	27440463	SLC9A1	27425299	15164
cg14608903	0.000425896	0.376209	3.35003	0.000824393	0.419559	-6.50239	cg14608903	10	116287249	ABLIM1	116190868	96381
cg07869548	0.000116376	0.0577777	3.34871	0.000828316	0.419559	-6.50679	cg07869548	16	47177603	ITFG1-AS1	47177978	375
cg19953620	0.000109787	0.0712253	3.34781	0.000830977	0.419559	-6.50977	cg19953620	5	43603353	NNT	43603228	125
cg20891116	-0.000316572	0.884991	-3.34772	0.000831257	0.419559	-6.51008	cg20891116	6	32363228	BTNL2	32361115	2113
cg05155864	0.000211011	0.936115	3.34755	0.000831751	0.419559	-6.51064	cg05155864	5	53409045	MIR4459	53371347	37698
cg25368031	9.96218e-05	0.0372207	3.34752	0.000831838	0.419559	-6.51073	cg25368031	11	62420770	INTS5	62414319	6451
cg14373702	0.000281741	0.91386	3.34744	0.000832087	0.419559	-6.51101	cg14373702	9	139350397	SEC16A	139334547	15850
cg13098124	0.000323372	0.884286	3.3465	0.000834884	0.419559	-6.51413	cg13098124	1	32113313	COL16A1	32117847	4534
cg25032745	0.000262185	0.158946	3.34605	0.000836256	0.419559	-6.51565	cg25032745	10	15481695	ITGA8	15555947	74252
cg03640110	0.000461251	0.850973	3.34592	0.000836641	0.419559	-6.51608	cg03640110	7	122635026	TAS2R16	122634758	268
cg08941873	-0.000362776	0.630347	-3.34565	0.000837439	0.419559	-6.51696	cg08941873	5	118308850	MIR1244-4	118310280	1430
cg04905644	0.000171448	0.899414	3.34561	0.000837555	0.419559	-6.51709	cg04905644	8	28938493	KIF13B	28924794	13699
cg23661306	-8.32111e-05	0.0456397	-3.3451	0.000839093	0.419559	-6.51879	cg23661306	3	57541993	PDE12	57541973	20
cg04117460	0.00019598	0.922075	3.34468	0.000840361	0.419559	-6.5202	cg04117460	20	55093783	FAM209A	55099784	6001
cg06259158	-0.000135588	0.955028	-3.34456	0.000840731	0.419559	-6.5206	cg06259158	6	36846157	C6orf89	36839645	6512
cg08166587	0.000546164	0.281394	3.34447	0.000840979	0.419559	-6.52088	cg08166587	12	2696048	CACNA1C-AS2	2777665	81617
cg09241174	0.000407534	0.880807	3.34423	0.000841717	0.419559	-6.52169	cg09241174	15	23662343	GOLGA6L2	23684532	22189
cg16062253	-0.000322085	0.758954	-3.34377	0.00084309	0.419559	-6.52321	cg16062253	6	32170494	NOTCH4	32162619	7875
cg12060301	-0.000194696	0.852973	-3.34342	0.000844148	0.419559	-6.52437	cg12060301	8	143436205	TSNARE1	143350822	85383
cg20695057	-7.85214e-05	0.0183524	-3.34179	0.000849117	0.419559	-6.52982	cg20695057	1	224034220	TP53BP2	223967594	66626
cg21645075	-0.000282876	0.865845	-3.3414	0.00085029	0.419559	-6.5311	cg21645075	1	246518620	LINC01743	246679340	160720
cg06033531	-0.000343597	0.440519	-3.34116	0.000851011	0.419559	-6.53189	cg06033531	5	176980153	FAM193B	176946789	33364
cg20477464	-0.000627773	0.687988	-3.34095	0.000851658	0.419559	-6.53259	cg20477464	8	145670656	CYHR1	145674964	4308
cg23753748	0.000448508	0.506759	3.34087	0.000851903	0.419559	-6.53286	cg23753748	10	105212808	CALHM1	105213143	335
cg06603309	-0.000293298	0.846383	-3.34086	0.000851938	0.419559	-6.5329	cg06603309	11	2724144	KCNQ1OT1	2629557	94587
cg04337412	9.73213e-05	0.0632309	3.34085	0.000851952	0.419559	-6.53291	cg04337412	20	44992802	ELMO2	44994683	1881
cg12852499	-0.000336277	0.214717	-3.34017	0.000854043	0.419559	-6.53519	cg12852499	13	79170959	POU4F1	79173229	2270
cg11064073	-0.000192077	0.0599985	-3.34016	0.000854066	0.419559	-6.53521	cg11064073	4	164253938	NPY1R	164245116	8822
cg08864037	0.000124428	0.0566841	3.33951	0.000856072	0.419559	-6.53739	cg08864037	16	68074806	DUS2	68056846	17960
cg23058194	0.000588805	0.846191	3.33941	0.000856369	0.419559	-6.53771	cg23058194	15	65369127	KBTBD13	65369153	26
cg25976340	-0.000273314	0.591786	-3.338	0.000860705	0.420877	-6.5424	cg25976340	11	18611549	SPTY2D1-AS1	18621350	9801
cg06962275	0.000345035	0.939134	3.3377	0.000861631	0.420877	-6.5434	cg06962275	6	30010203	ZNRD1ASP	30022377	12174
cg26428136	-0.000159078	0.0695247	-3.33686	0.000864205	0.421264	-6.54616	cg26428136	11	64880767	TM7SF2	64879325	1442
cg06038472	0.000185519	0.877009	3.33661	0.000864997	0.421264	-6.54701	cg06038472	3	128836382	ISY1	128846258	9876
cg13904877	0.000310906	0.869931	3.3345	0.000871532	0.422614	-6.554	cg13904877	10	135278130	SCART1	135267431	10699
cg17879376	-0.000232168	0.539023	-3.33413	0.000872678	0.422614	-6.55522	cg17879376	1	32212024	MIR4254	32224260	12236
cg01032398	-0.000316143	0.823149	-3.33354	0.000874521	0.422614	-6.55718	cg01032398	19	45408121	APOE	45409005	884
cg09782245	0.000179211	0.912117	3.33338	0.000875017	0.422614	-6.5577	cg09782245	16	30845959	BCL7C	30845361	598
cg05599531	-0.000264735	0.922509	-3.33326	0.000875409	0.422614	-6.55812	cg05599531	17	30821847	MYO1D	30819539	2308
cg24125890	-0.000104029	0.0322067	-3.33305	0.000876072	0.422614	-6.55882	cg24125890	12	21654287	GOLT1B	21654698	411
cg02162720	-0.000473416	0.681816	-3.33258	0.00087753	0.422614	-6.56036	cg02162720	11	23754485	MIR8054	23440650	313835
cg05778706	-6.89707e-05	0.0282079	-3.33214	0.000878916	0.422614	-6.56183	cg05778706	10	101372151	SLC25A28	101370274	1877
cg26889928	-0.000124585	0.0631257	-3.33199	0.00087939	0.422614	-6.56233	cg26889928	7	138145433	TRIM24	138145078	355
cg26931488	-0.000255063	0.153581	-3.33154	0.000880812	0.422676	-6.56383	cg26931488	12	53688997	PFDN5	53689234	237
cg18888655	0.000208045	0.0439754	3.33086	0.000882934	0.423046	-6.56606	cg18888655	19	17403176	ABHD8	17402939	237
cg10077706	0.000256862	0.067867	3.33041	0.000884357	0.423046	-6.56755	cg10077706	2	23609231	KLHL29	23608297	934
cg12720191	0.000125186	0.105223	3.33006	0.00088546	0.423046	-6.56871	cg12720191	4	154387984	KIAA0922	154387497	487
cg07698591	-0.000308641	0.816948	-3.32949	0.000887284	0.423299	-6.57062	cg07698591	4	1840877	LETM1	1813205	27672
cg04089426	-8.03943e-05	0.0156362	-3.32686	0.000895623	0.426186	-6.5793	cg04089426	11	65307791	LTBP3	65306029	1762
cg21244845	-0.000303638	0.884455	-3.32645	0.000896945	0.426186	-6.58067	cg21244845	9	30539638	LINC01242	30388932	150706
cg02592473	0.000143719	0.932128	3.32636	0.000897243	0.426186	-6.58097	cg02592473	7	99124014	FAM200A	99143922	19908
cg08082792	0.000649172	0.730687	3.32493	0.000901824	0.426973	-6.5857	cg08082792	12	133147971	MIR6763	133158582	10611
cg10474126	0.000163364	0.882818	3.32485	0.000902095	0.426973	-6.58598	cg10474126	17	17701015	SREBF1	17714662	13647
cg23718026	9.69072e-05	0.0297915	3.32437	0.000903638	0.426973	-6.58756	cg23718026	3	16555379	LINC00690	16577824	22445
cg26075281	-0.000189241	0.835266	-3.32422	0.000904118	0.426973	-6.58805	cg26075281	8	1441467	DLGAP2	1449531	8064
cg20253872	-0.000234059	0.378007	-3.32339	0.000906774	0.427611	-6.59077	cg20253872	1	110166571	AMPD2	110166609	38
cg25817244	-0.00071756	0.388941	-3.32295	0.000908217	0.427675	-6.59225	cg25817244	9	133885009	LAMC3	133884503	506
cg01624068	0.000267644	0.417954	3.32226	0.000910442	0.428074	-6.59452	cg01624068	13	113137799	TUBGCP3	113139318	1519
cg19462976	0.000328815	0.640007	3.32183	0.000911851	0.428074	-6.59595	cg19462976	5	177614292	GMCL1P1	177611510	2782
cg14093012	-0.000110893	0.965229	-3.32128	0.000913618	0.428074	-6.59775	cg14093012	9	124971943	LHX6	124964855	7088
cg02122367	-0.000548545	0.314091	-3.32052	0.000916116	0.428074	-6.60028	cg02122367	5	1841622	LINC02116	1856083	14461
cg00403498	-0.000348239	0.121731	-3.31975	0.000918621	0.428074	-6.60281	cg00403498	6	32119923	LOC100507547	32120578	655
cg22881279	-6.88208e-05	0.0171442	-3.31913	0.000920645	0.428074	-6.60485	cg22881279	8	90996602	DECR1	91013579	16977
cg21210642	0.00148028	0.487935	3.31883	0.000921634	0.428074	-6.60585	cg21210642	9	100881995	CORO2A	100883256	1261
cg14088957	0.000227294	0.390983	3.31867	0.000922148	0.428074	-6.60637	cg14088957	7	130131085	MEST	130131169	84
cg11570347	-0.000181239	0.125283	-3.31845	0.000922895	0.428074	-6.60712	cg11570347	4	99850390	EIF4E	99792834	57556
cg16403854	0.000172306	0.0800956	3.31822	0.00092362	0.428074	-6.60785	cg16403854	17	27170014	ERAL1	27181974	11960
cg05193435	-0.000690093	0.51448	-3.31688	0.000928035	0.428074	-6.61227	cg05193435	20	2538721	TMC2	2517252	21469
cg22458640	0.000205427	0.657534	3.31671	0.000928608	0.428074	-6.61284	cg22458640	5	79703067	ZFYVE16	79703831	764
cg02631906	-0.000194653	0.0767447	-3.31651	0.00092928	0.428074	-6.61351	cg02631906	1	45987864	PRDX1	45976706	11158
cg06293195	-0.000395496	0.67559	-3.31645	0.000929476	0.428074	-6.61371	cg06293195	22	36878654	FOXRED2	36883232	4578
cg21368402	0.000228623	0.923183	3.31619	0.000930325	0.428074	-6.61455	cg21368402	10	130507705	LINC01163	130084213	423492
cg07570677	0.00011902	0.0417236	3.316	0.000930965	0.428074	-6.61519	cg07570677	1	43312007	ZNF691	43312243	236
cg14562076	-0.000282686	0.551114	-3.3159	0.0009313	0.428074	-6.61553	cg14562076	21	44869785	LINC00319	44869903	118
cg10620273	0.000101865	0.0320675	3.31438	0.000936337	0.428134	-6.62053	cg10620273	16	3096488	MMP25	3096681	193
cg18511558	-0.000186608	0.892145	-3.31399	0.000937649	0.428134	-6.62183	cg18511558	8	1830065	ARHGEF10	1772141	57924
cg14747813	-0.000426508	0.469642	-3.31391	0.000937894	0.428134	-6.62207	cg14747813	8	23848786	STC1	23699433	149353
cg05125693	0.000146436	0.0761506	3.31356	0.000939068	0.428134	-6.62323	cg05125693	10	94051830	2017-03-05	94050919	911
cg07277869	0.000210564	0.132162	3.31344	0.000939473	0.428134	-6.62363	cg07277869	16	69760850	NOB1	69775756	14906
cg25342059	-0.000565315	0.274	-3.31337	0.000939711	0.428134	-6.62386	cg25342059	3	152121157	TMEM14EP	152057486	63671
cg10441192	-0.000340881	0.870196	-3.31311	0.000940589	0.428134	-6.62473	cg10441192	4	67160243	MIR1269A	67142541	17702
cg01947482	-0.000168521	0.913623	-3.31266	0.000942081	0.428218	-6.6262	cg01947482	14	105859242	TEX22	105864919	5677
cg26356450	0.000291631	0.814026	3.31186	0.000944756	0.428434	-6.62883	cg26356450	13	65532273	LINC01052	66440178	907905
cg25063707	-0.0006497	0.603833	-3.31174	0.000945175	0.428434	-6.62924	cg25063707	6	27739947	LOC100131289	27729522	10425
cg23599224	-0.00062735	0.563398	-3.31098	0.000947706	0.428987	-6.63172	cg23599224	4	68334446	CENPC	68337988	3542
cg13434312	-0.000331376	0.779923	-3.31023	0.000950247	0.429543	-6.6342	cg13434312	1	11543556	DISP3	11539294	4262
cg19115393	-0.000159694	0.0772413	-3.30755	0.000959323	0.432054	-6.64301	cg19115393	20	59829060	CDH4	59827481	1579
cg09949775	0.000477992	0.214705	3.30754	0.000959361	0.432054	-6.64305	cg09949775	19	18902107	COMP	18893582	8525
cg09736112	-0.000189875	0.0564664	-3.30722	0.000960458	0.432054	-6.64411	cg09736112	12	15475690	PTPRO	15475190	500
cg27234823	0.000447828	0.205487	3.30704	0.000961082	0.432054	-6.64471	cg27234823	19	843940	PRTN3	840984	2956
cg17700835	0.000702374	0.787693	3.30607	0.000964368	0.432937	-6.64787	cg17700835	6	27390890	ZNF184	27371790	19100
cg22674577	-0.00026313	0.305748	-3.30485	0.000968568	0.433649	-6.6519	cg22674577	3	36343992	STAC	36421978	77986
cg01083584	-0.00021957	0.179103	-3.30484	0.000968606	0.433649	-6.65194	cg01083584	19	14629193	DNAJB1	14625575	3618
cg04984521	-0.000199697	0.90583	-3.30324	0.000974106	0.435447	-6.65718	cg04984521	16	67037801	CES4A	67034415	3386
cg17535961	0.000252802	0.807205	3.3029	0.000975283	0.435447	-6.6583	cg17535961	5	171094783	SMIM23	171212875	118092
cg03259243	-0.000456641	0.373945	-3.30184	0.000978957	0.435791	-6.66179	cg03259243	17	21356007	KCNJ18	21308447	47560
cg08806120	0.000207384	0.86762	3.30099	0.000981901	0.435791	-6.66457	cg08806120	17	56679904	TEX14	56634037	45867
cg21110646	7.86351e-05	0.0328992	3.30081	0.000982546	0.435791	-6.66518	cg21110646	11	9336536	TMEM41B	9316638	19898
cg03301189	-0.000297577	0.920113	-3.30052	0.000983551	0.435791	-6.66613	cg03301189	19	41787159	HNRNPUL1	41770954	16205
cg19616783	-0.0002013	0.754018	-3.30027	0.000984414	0.435791	-6.66694	cg19616783	10	1063172	IDI2	1064846	1674
cg24429337	-0.000351889	0.672499	-3.29999	0.000985397	0.435791	-6.66786	cg24429337	2	113676413	IL37	113672769	3644
cg14009632	0.000718694	0.281278	3.29971	0.000986372	0.435791	-6.66878	cg14009632	6	43445012	TJAP1	43445260	248
cg24163448	-0.000329487	0.712472	-3.29945	0.000987265	0.435791	-6.66962	cg24163448	9	79013444	RPSAP9	79013514	70
cg03216475	0.000320128	0.720041	3.29853	0.000990515	0.435791	-6.67266	cg03216475	1	9066015	SLC2A7	9063358	2657
cg15658306	-0.000218427	0.228737	-3.29799	0.000992399	0.435791	-6.67443	cg15658306	6	41168972	TREML3P	41176291	7319
cg18172135	-0.000785065	0.347421	-3.29776	0.000993213	0.435791	-6.67519	cg18172135	3	185912486	DGKG	185864989	47497
cg26690744	0.000221478	0.78823	3.29766	0.000993549	0.435791	-6.6755	cg26690744	4	757456	LOC100129917	773936	16480
cg05147195	0.000147587	0.936964	3.29713	0.000995417	0.435791	-6.67724	cg05147195	6	33288734	DAXX	33286334	2400
cg08853494	0.000178641	0.0526169	3.29678	0.000996657	0.435791	-6.67839	cg08853494	4	76439657	THAP6	76439642	15
cg11123972	-9.74698e-05	0.0575518	-3.29668	0.000997023	0.435791	-6.67873	cg11123972	11	68228042	PPP6R3	68228185	143
cg00506482	-0.000156785	0.874573	-3.29628	0.000998408	0.435791	-6.68002	cg00506482	12	2761454	CACNA1C-AS2	2777665	16211
cg04292660	-0.000145972	0.908402	-3.29487	0.00100342	0.435791	-6.68466	cg04292660	4	155661234	LRAT	155661992	758
cg22967122	8.8121e-05	0.018858	3.29453	0.00100461	0.435791	-6.68575	cg22967122	5	156569777	MED7	156565450	4327
cg15115984	-0.000217713	0.868117	-3.29445	0.00100489	0.435791	-6.68602	cg15115984	19	1872702	ABHD17A	1876974	4272
cg05096756	-0.000171427	0.957882	-3.29435	0.00100526	0.435791	-6.68636	cg05096756	10	50143517	LRRC18	50117528	25989
cg00874225	0.000256404	0.779674	3.29426	0.00100559	0.435791	-6.68666	cg00874225	11	66458784	SPTBN2	66452719	6065
cg27168900	7.90813e-05	0.0429749	3.29417	0.0010059	0.435791	-6.68695	cg27168900	16	66550863	TK2	66541905	8958
cg25544073	-0.000114735	0.0186434	-3.29242	0.00101214	0.435791	-6.69268	cg25544073	8	98656304	MTDH	98656406	102
cg12505423	0.000120405	0.0753702	3.29178	0.00101445	0.435791	-6.69479	cg12505423	3	39222307	XIRP1	39224705	2398
cg04525814	0.000381268	0.86467	3.29174	0.0010146	0.435791	-6.69492	cg04525814	11	71962469	PHOX2A	71950120	12349
cg21725265	-0.000147226	0.0773848	-3.29154	0.0010153	0.435791	-6.69556	cg21725265	19	19051201	LOC102724360	19051062	139
cg25977879	0.000198374	0.897183	3.29141	0.00101576	0.435791	-6.69598	cg25977879	12	133085193	FBRSL1	133067156	18037
cg14195122	-0.000123964	0.0774545	-3.29137	0.00101592	0.435791	-6.69613	cg14195122	19	37329475	ZNF345	37341259	11784
cg18908017	-0.000196786	0.776061	-3.29053	0.00101893	0.435791	-6.69887	cg18908017	11	46353622	DGKZ	46354454	832
cg12214673	0.000210264	0.111425	3.29046	0.00101918	0.435791	-6.6991	cg12214673	3	196159430	UBXN7-AS1	196158255	1175
cg10437627	-9.94256e-05	0.0201916	-3.28989	0.00102125	0.435791	-6.70097	cg10437627	12	105379893	C12orf45	105380097	204
cg19168326	8.5102e-05	0.033271	3.28949	0.00102268	0.435791	-6.70228	cg19168326	21	33650974	MIS18A	33640529	10445
cg09524192	0.00010056	0.0332041	3.28925	0.00102354	0.435791	-6.70305	cg09524192	20	39657308	TOP1	39657457	149
cg08260763	-6.74858e-05	0.014108	-3.28858	0.00102597	0.435791	-6.70525	cg08260763	16	8891593	PMM2	8891669	76
cg23257220	0.00022691	0.0917113	3.28827	0.00102711	0.435791	-6.70627	cg23257220	7	142353847	MTRNR2L6	142374130	20283
cg10986412	0.000941998	0.402865	3.28815	0.00102752	0.435791	-6.70664	cg10986412	5	672910	TPPP	659976	12934
cg09329266	-0.000468522	0.31441	-3.28798	0.00102816	0.435791	-6.70722	cg09329266	6	31127357	TCF19	31126302	1055
cg12954755	-0.00068414	0.816985	-3.28777	0.00102891	0.435791	-6.70789	cg12954755	5	1950375	CTD-2194D22.4	1887444	62931
cg15150472	-0.000157443	0.8921	-3.28721	0.00103093	0.435791	-6.70972	cg15150472	9	140711975	MIR602	140732870	20895
cg15416250	0.000301456	0.946928	3.28695	0.0010319	0.435791	-6.71058	cg15416250	14	80963257	CEP128	80962820	437
cg13477525	0.000179019	0.86917	3.28675	0.00103261	0.435791	-6.71122	cg13477525	8	124658143	KLHL38	124657914	229
cg23765170	0.000137653	0.0370957	3.28593	0.0010356	0.435791	-6.7139	cg23765170	17	57287718	SMG8	57287370	348
cg06270737	0.000375352	0.596427	3.2846	0.00104049	0.435791	-6.71826	cg06270737	6	138785358	MIR3145	138756349	29009
cg05493356	-0.000153748	0.0646861	-3.28392	0.00104297	0.435791	-6.72047	cg05493356	17	79981909	LRRC45	79981177	732
cg15886008	-0.000156933	0.943723	-3.28282	0.00104705	0.435791	-6.72408	cg15886008	5	175784692	ARL10	175792470	7778
cg20796294	-0.000142103	0.0700934	-3.28258	0.00104794	0.435791	-6.72487	cg20796294	1	220219430	BPNT1	220230823	11393
cg16171860	-0.000219182	0.868183	-3.28215	0.00104951	0.435791	-6.72625	cg16171860	1	17750766	RCC2	17733250	17516
cg24399529	0.00045261	0.240625	3.28207	0.0010498	0.435791	-6.72651	cg24399529	15	69373153	EWSAT1	69373189	36
cg06636678	-0.000655541	0.321101	-3.28202	0.00104999	0.435791	-6.72668	cg06636678	11	104576302	LOC102723895	104439216	137086
cg26697605	-0.000362595	0.342755	-3.28181	0.00105076	0.435791	-6.72736	cg26697605	7	1850801	MAD1L1	1855427	4626
cg13998293	0.000486752	0.781294	3.28161	0.00105152	0.435791	-6.72803	cg13998293	1	26394435	TRIM63	26377795	16640
cg05679440	0.000162523	0.884949	3.28151	0.0010519	0.435791	-6.72836	cg05679440	16	583961	MIR5587	585315	1354
cg11151402	0.000295283	0.906457	3.2811	0.00105343	0.435791	-6.72971	cg11151402	5	159820339	ZBED8	159820154	185
cg08774802	-0.000100774	0.0537756	-3.28085	0.00105434	0.435791	-6.73051	cg08774802	16	691652	MCRIP2	691803	151
cg06162872	0.00110637	0.474871	3.27973	0.00105851	0.435791	-6.73416	cg06162872	8	25546737	EBF2	25699245	152508
cg23961922	-0.000197003	0.944434	-3.2792	0.00106047	0.435791	-6.73588	cg23961922	3	133538989	RAB6B	133543079	4090
cg25107417	-0.000228607	0.826909	-3.27889	0.00106165	0.435791	-6.7369	cg25107417	1	110319022	EPS8L3	110292701	26321
cg14307687	-0.000295003	0.904129	-3.27867	0.00106247	0.435791	-6.73762	cg14307687	7	28668659	CREB5	28725597	56938
cg07152605	-0.000220519	0.915154	-3.27863	0.00106263	0.435791	-6.73776	cg07152605	1	164793520	LOC100505795	164738352	55168
cg15486124	-0.000331802	0.856064	-3.2786	0.00106273	0.435791	-6.73785	cg15486124	3	165636307	BCHE	165490690	145617
cg16005240	0.000169583	0.910971	3.27823	0.00106412	0.435791	-6.73906	cg16005240	11	32847480	PRRG4	32851480	4000
cg21393619	0.000191727	0.931211	3.27822	0.00106416	0.435791	-6.73909	cg21393619	13	27829259	SNORD102	27829200	59
cg19640754	-0.000297331	0.950117	-3.27797	0.00106511	0.435791	-6.73992	cg19640754	14	50108159	POLE2	50110269	2110
cg18830721	-8.24899e-05	0.0324649	-3.27784	0.00106559	0.435791	-6.74034	cg18830721	4	83821700	THAP9	83821802	102
cg15042692	0.000124256	0.0628131	3.27757	0.00106661	0.435791	-6.74122	cg15042692	1	1243460	PUSL1	1243959	499
cg13655566	-0.000315375	0.952021	-3.27728	0.00106768	0.435791	-6.74215	cg13655566	9	78536245	PCSK5	78505559	30686
cg16565913	-0.000252129	0.155337	-3.27715	0.00106819	0.435791	-6.74259	cg16565913	4	40632362	NSUN7	40751913	119551
cg02698620	-0.000133625	0.0793272	-3.27653	0.00107052	0.435791	-6.74461	cg02698620	7	45026579	SNORA9	45024976	1603
cg26959990	-7.80858e-05	0.0244278	-3.27645	0.0010708	0.435791	-6.74485	cg26959990	15	23034449	NIPA1	23043278	8829
cg07152001	-0.00021153	0.872938	-3.27625	0.00107155	0.435791	-6.7455	cg07152001	1	109794492	CELSR2	109792640	1852
cg02887374	-0.000224692	0.89611	-3.27599	0.00107256	0.435791	-6.74637	cg02887374	19	8327065	CD320	8367010	39945
cg24834436	0.000566957	0.23933	3.27586	0.00107302	0.435791	-6.74677	cg24834436	1	54941132	ACOT11	55013806	72674
cg17186355	0.000192941	0.850989	3.2758	0.00107326	0.435791	-6.74697	cg17186355	7	157206798	LOC101927914	157258924	52126
cg18543035	-0.000135966	0.067238	-3.27356	0.00108175	0.43813	-6.75427	cg18543035	10	8374526	LINC00708	8301294	73232
cg21567022	-0.000379219	0.817553	-3.27331	0.00108272	0.43813	-6.7551	cg21567022	11	93067324	DEUP1	93063882	3442
cg17587492	0.000252766	0.946327	3.27239	0.0010862	0.43813	-6.75807	cg17587492	1	84857501	DNASE2B	84864214	6713
cg18424064	-0.000182698	0.0563962	-3.27185	0.00108829	0.43813	-6.75985	cg18424064	10	31321547	LOC101929352	31476811	155264
cg21839984	0.000542785	0.19303	3.27176	0.00108861	0.43813	-6.76012	cg21839984	17	30846986	MYO1D	30819539	27447
cg08865521	-0.000101225	0.0470451	-3.27175	0.00108866	0.43813	-6.76016	cg08865521	5	98264478	LOC100289230	98264837	359
cg03158666	7.49376e-05	0.0177624	3.27099	0.00109156	0.43813	-6.76263	cg03158666	17	7199744	YBX2	7191570	8174
cg06295590	-0.000198667	0.212984	-3.27092	0.00109185	0.43813	-6.76287	cg06295590	20	62205981	GMEB2	62218946	12965
cg04530852	0.00014905	0.915999	3.27036	0.00109398	0.43813	-6.76468	cg04530852	20	60776027	HRH3	60790016	13989
cg01267315	7.02481e-05	0.0193028	3.26982	0.00109605	0.43813	-6.76643	cg01267315	1	44870976	RNF220	44870831	145
cg07461572	-0.000451559	0.59052	-3.26968	0.0010966	0.43813	-6.76689	cg07461572	8	1955117	KBTBD11	1922043	33074
cg02571835	-0.000349554	0.943801	-3.2696	0.0010969	0.43813	-6.76715	cg02571835	13	96230311	DZIP1	96230455	144
cg10115203	0.000209753	0.936528	3.26895	0.00109942	0.43813	-6.76927	cg10115203	1	7121245	CAMTA1	6845383	275862
cg16791216	-6.6808e-05	0.0131938	-3.26823	0.00110221	0.43813	-6.77162	cg16791216	8	17104201	VPS37A	17104400	199
cg10546176	0.000308949	0.230626	3.26806	0.00110286	0.43813	-6.77216	cg10546176	5	34929404	DNAJC21	34929697	293
cg02263880	0.000114327	0.0330522	3.26754	0.00110488	0.43813	-6.77385	cg02263880	4	37827702	PGM2	37828281	579
cg10768734	0.000338908	0.895024	3.26737	0.00110555	0.43813	-6.77441	cg10768734	6	123738929	HRAT13	123760748	21819
cg25340906	0.000144692	0.932727	3.26737	0.00110555	0.43813	-6.77441	cg25340906	8	600940	ERICH1	614199	13259
cg26254149	9.89171e-05	0.0620421	3.26735	0.00110562	0.43813	-6.77447	cg26254149	14	92506607	ATXN3	92524895	18288
cg02955361	-0.000111682	0.0468495	-3.26667	0.00110825	0.43813	-6.77667	cg02955361	1	32479956	KHDRBS1	32479294	662
cg00496036	-0.000153113	0.948298	-3.26639	0.00110937	0.43813	-6.77761	cg00496036	10	7221713	SNORD129	7228641	6928
cg10104129	-0.000288932	0.890889	-3.26608	0.00111058	0.43813	-6.77862	cg10104129	15	56654967	TEX9	56657621	2654
cg16093048	0.000142359	0.0776641	3.2649	0.00111519	0.43813	-6.78245	cg16093048	17	20059054	SPECC1	20059306	252
cg20204701	-0.000197903	0.888704	-3.26488	0.00111525	0.43813	-6.78249	cg20204701	11	46388245	DGKZ	46383144	5101
cg18095404	0.000169501	0.127887	3.26422	0.00111785	0.43813	-6.78465	cg18095404	7	65338716	VKORC1L1	65338085	631
cg13701730	-8.76853e-05	0.0334299	-3.26402	0.00111863	0.43813	-6.7853	cg13701730	9	99179288	ZNF367	99148224	31064
cg26152379	-0.000222519	0.94485	-3.26397	0.00111882	0.43813	-6.78546	cg26152379	6	147152774	STXBP5-AS1	147162524	9750
cg03607485	-0.000137039	0.920124	-3.26351	0.00112062	0.43813	-6.78694	cg03607485	3	100057581	NIT2	100053561	4020
cg09624855	-0.000266671	0.814837	-3.26346	0.00112082	0.43813	-6.78711	cg09624855	16	85038123	KIAA0513	85061356	23233
cg08631328	0.000134485	0.887865	3.2632	0.00112185	0.43813	-6.78796	cg08631328	12	123414607	ABCB9	123413538	1069
cg20461455	-0.000253202	0.961276	-3.2629	0.00112303	0.43813	-6.78893	cg20461455	11	125326447	FEZ1	125315640	10807
cg09225230	9.77944e-05	0.0192121	3.26288	0.00112309	0.43813	-6.78898	cg09225230	1	236558465	EDARADD	236558715	250
cg23840493	-0.000172904	0.869024	-3.26265	0.001124	0.43813	-6.78973	cg23840493	1	154965483	LENEP	154966061	578
cg17471062	0.000351215	0.406557	3.26209	0.0011262	0.43813	-6.79154	cg17471062	17	16318334	TRPV2	16318855	521
cg10106804	9.7399e-05	0.0409587	3.26169	0.00112782	0.43813	-6.79287	cg10106804	1	35258594	GJA4	35258598	4
cg14554438	0.00018876	0.890027	3.26118	0.00112984	0.43813	-6.79452	cg14554438	7	2618080	IQCE	2598605	19475
cg02338858	-8.36651e-05	0.0294663	-3.26098	0.00113062	0.43813	-6.79516	cg02338858	1	10002945	NMNAT1	10002980	35
cg06178887	0.000294081	0.689224	3.26073	0.00113161	0.43813	-6.79597	cg06178887	19	42599631	POU2F2	42595979	3652
cg01650744	-6.72669e-05	0.0250668	-3.26034	0.00113316	0.43813	-6.79724	cg01650744	17	47785362	FAM117A	47787686	2324
cg05212176	6.93518e-05	0.0229695	3.25956	0.00113625	0.43813	-6.79976	cg05212176	6	24775566	GMNN	24775640	74
cg17651381	-0.000351162	0.121482	-3.25956	0.00113625	0.43813	-6.79976	cg17651381	5	180596477	OR2V2	180581942	14535
cg06185532	-0.00017787	0.875311	-3.25921	0.00113765	0.43813	-6.8009	cg06185532	16	72987360	HCCAT5	73126247	138887
cg08885224	0.00131345	0.642677	3.25902	0.00113843	0.43813	-6.80153	cg08885224	6	133561368	EYA4	133562494	1126
cg24839520	0.000255867	0.773909	3.25827	0.00114142	0.43813	-6.80396	cg24839520	3	129749648	ALG1L2	129800673	51025
cg25862684	-9.80579e-05	0.0152327	-3.25804	0.00114234	0.43813	-6.8047	cg25862684	15	101142576	ASB7	101142754	178
cg13518195	0.00013118	0.0456515	3.25745	0.00114469	0.43813	-6.80661	cg13518195	3	131100364	NUDT16	131100514	150
cg05462922	0.000342506	0.848258	3.25704	0.00114635	0.43813	-6.80794	cg05462922	1	233577358	MAP3K21	233463513	113845
cg00875200	-8.80335e-05	0.0331887	-3.25677	0.00114743	0.43813	-6.80882	cg00875200	6	28891298	LINC01556	28911560	20262
cg09388920	-0.000166767	0.926163	-3.25654	0.00114836	0.43813	-6.80957	cg09388920	8	80872680	MRPS28	80831094	41586
cg12754955	-0.000175805	0.767894	-3.25646	0.00114865	0.43813	-6.8098	cg12754955	8	81213443	MIR5708	81153623	59820
cg12742796	0.000217934	0.0628762	3.25592	0.00115084	0.43813	-6.81156	cg12742796	1	117602840	TTF2	117602948	108
cg20054111	-0.000208134	0.923358	-3.25591	0.00115088	0.43813	-6.81159	cg20054111	4	140829046	MAML3	140637545	191501
cg19743690	-0.000266989	0.866416	-3.25583	0.00115122	0.43813	-6.81187	cg19743690	5	122499135	PRDM6	122424840	74295
cg12221682	-0.000319131	0.676829	-3.25568	0.00115181	0.43813	-6.81234	cg12221682	17	5675898	LOC339166	5675553	345
cg00463507	0.000157044	0.068232	3.25523	0.00115362	0.43813	-6.8138	cg00463507	1	36235431	CLSPN	36197712	37719
cg26796873	-0.00113575	0.746385	-3.25514	0.00115399	0.43813	-6.81409	cg26796873	11	85359560	TMEM126A	85358962	598
cg11031660	-0.00117733	0.619047	-3.25457	0.00115629	0.438494	-6.81593	cg11031660	14	83852380	LINC01467	82071690	1780690
cg12714889	-0.000235469	0.873606	-3.25407	0.0011583	0.438748	-6.81754	cg12714889	1	90024250	LRRC8B	90024271	21
cg14544583	-0.000270769	0.908675	-3.25298	0.00116275	0.439711	-6.82108	cg14544583	11	5248566	HBB	5246695	1871
cg19971025	0.000293994	0.852012	3.25255	0.00116448	0.439711	-6.82246	cg19971025	15	100739896	SPATA41	100884661	144765
cg16398832	0.000336163	0.748	3.25203	0.00116661	0.439711	-6.82415	cg16398832	15	23661984	GOLGA6L2	23684532	22548
cg11724511	0.000177252	0.934548	3.252	0.00116674	0.439711	-6.82425	cg11724511	11	1455468	BRSK2	1432381	23087
cg25569248	0.000194915	0.896091	3.2517	0.00116795	0.439711	-6.82521	cg25569248	2	220162085	MIR153-1	220158832	3253
cg20725539	-0.000110281	0.0658129	-3.25115	0.0011702	0.439711	-6.82699	cg20725539	19	9695373	ZNF121	9676403	18970
cg07622533	-0.000281405	0.597458	-3.25114	0.00117024	0.439711	-6.82703	cg07622533	6	30691505	TUBB	30689325	2180
cg27332489	-0.000138802	0.901887	-3.2505	0.00117287	0.440191	-6.8291	cg27332489	7	72985072	TBL2	72983276	1796
cg17663406	-0.00036154	0.220768	-3.24982	0.00117565	0.440678	-6.83129	cg17663406	10	88022641	MIR346	88024450	1809
cg07498778	-0.000117672	0.0829998	-3.24953	0.00117686	0.440678	-6.83224	cg07498778	8	38325092	C8orf86	38368351	43259
cg03618257	-6.72555e-05	0.0139944	-3.24827	0.00118206	0.442121	-6.83632	cg03618257	10	101492015	CUTC	101491957	58
cg17323833	-0.000159668	0.0973597	-3.24769	0.00118445	0.442508	-6.83818	cg17323833	19	14117336	RLN3	14138959	21623
cg01563959	0.000126843	0.930511	3.24715	0.00118667	0.442766	-6.83992	cg01563959	17	20014025	SPECC1	19990334	23691
cg09996840	-0.000502559	0.632885	-3.24687	0.00118784	0.442766	-6.84083	cg09996840	17	79680718	SLC25A10	79679265	1453
cg08677715	0.00021455	0.293361	3.24573	0.00119257	0.444021	-6.8445	cg08677715	5	219334	SDHA	218337	997
cg02466008	0.000323842	0.925342	3.24492	0.00119594	0.444516	-6.84711	cg02466008	5	14508414	SNORD170	14464091	44323
cg07640390	0.000206699	0.902093	3.24344	0.00120216	0.444516	-6.8519	cg07640390	12	111855911	SH2B3	111843751	12160
cg04477431	0.000377152	0.813157	3.24297	0.00120411	0.444516	-6.85341	cg04477431	6	31631716	CSNK2B	31633656	1940
cg10238302	0.000217601	0.819191	3.24272	0.00120518	0.444516	-6.85423	cg10238302	2	109513151	EDAR	109510926	2225
cg21333861	-6.99393e-05	0.0279065	-3.24254	0.00120595	0.444516	-6.85482	cg21333861	6	33244976	B3GALT4	33244916	60
cg13485979	0.000270828	0.769174	3.24239	0.00120656	0.444516	-6.85528	cg13485979	10	135037359	UTF1	135043777	6418
cg19506253	0.000520253	0.75107	3.24189	0.00120869	0.444516	-6.85692	cg19506253	2	158301839	CYTIP	158271130	30709
cg20491223	0.000491297	0.0769203	3.24183	0.00120892	0.444516	-6.85709	cg20491223	22	22337369	PRAMENP	22345495	8126
cg07928083	-0.000627761	0.253357	-3.24145	0.00121055	0.444516	-6.85834	cg07928083	15	60295312	FOXB1	60296420	1108
cg12678006	-5.89004e-05	0.0292723	-3.24123	0.00121146	0.444516	-6.85903	cg12678006	1	155164622	MIR92B	155164967	345
cg07792978	-0.000239978	0.846144	-3.24115	0.00121182	0.444516	-6.8593	cg07792978	16	56626178	MT3	56623266	2912
cg14283447	0.000232554	0.828557	3.24041	0.00121492	0.444516	-6.86167	cg14283447	21	43735412	TFF3	43731776	3636
cg05467523	0.000163147	0.0612785	3.24041	0.00121495	0.444516	-6.86169	cg05467523	1	149889544	SF3B4	149895208	5664
cg09049982	-0.000138476	0.949498	-3.24011	0.0012162	0.444516	-6.86264	cg09049982	20	32950073	ITCH	32951040	967
cg26823762	-0.000305264	0.275698	-3.24	0.00121666	0.444516	-6.86299	cg26823762	2	42369093	LOC102723824	42369574	481
cg12659740	0.000147633	0.0985981	3.23999	0.00121673	0.444516	-6.86305	cg12659740	20	30697291	TM9SF4	30697308	17
cg22023435	-0.000841377	0.420482	-3.23964	0.00121819	0.444516	-6.86415	cg22023435	16	89034099	LOC100129697	89006444	27655
cg02174486	-0.00018635	0.884875	-3.23961	0.00121835	0.444516	-6.86427	cg02174486	6	31600348	MIR6832	31601563	1215
cg17475643	0.000313119	0.764074	3.23859	0.00122267	0.445595	-6.86754	cg17475643	8	10261972	LINCR-0001	10332074	70102
cg08441530	-0.000174861	0.951418	-3.23727	0.00122828	0.446613	-6.87178	cg08441530	11	134025433	NCAPD3	134022336	3097
cg09040184	-9.44203e-05	0.0227859	-3.23707	0.00122918	0.446613	-6.87245	cg09040184	8	66753864	PDE7A	66626568	127296
cg02310562	0.000154598	0.127774	3.23698	0.00122955	0.446613	-6.87274	cg02310562	12	117348663	FBXW8	117348760	97
cg01161597	7.73656e-05	0.0302183	3.23635	0.00123225	0.446857	-6.87476	cg01161597	8	120844978	DSCC1	120846180	1202
cg05102581	7.61868e-05	0.0270849	3.23531	0.00123673	0.446857	-6.87812	cg05102581	18	2847530	EMILIN2	2847027	503
cg17395064	-0.000128435	0.0472938	-3.23522	0.00123709	0.446857	-6.87838	cg17395064	12	104609476	TXNRD1	104609556	80
cg02851944	0.000431221	0.31614	3.23484	0.00123874	0.446857	-6.87961	cg02851944	16	53468125	RBL2	53468331	206
cg01593673	0.000313615	0.521954	3.23384	0.00124305	0.446857	-6.88282	cg01593673	17	46648014	HOXB4	46652868	4854
cg26791659	0.000103407	0.0454825	3.23377	0.00124336	0.446857	-6.88305	cg26791659	6	32163054	NOTCH4	32162619	435
cg00300794	-0.000318272	0.944423	-3.23302	0.00124663	0.446857	-6.88548	cg00300794	16	1231723	CACNA1H	1203240	28483
cg11701615	-0.000602324	0.692911	-3.23267	0.00124816	0.446857	-6.88661	cg11701615	20	61153635	MIR1-1	61151512	2123
cg23676484	-0.000137768	0.911734	-3.23247	0.00124903	0.446857	-6.88726	cg23676484	2	239994601	MIR4440	239990512	4089
cg06641548	0.000419239	0.111017	3.23211	0.00125058	0.446857	-6.88841	cg06641548	19	3061501	AES	3052907	8594
cg24769263	0.000264279	0.742746	3.23184	0.00125175	0.446857	-6.88927	cg24769263	10	57915132	ZWINT	58117198	202066
cg17401282	-0.00144821	0.341489	-3.23147	0.00125336	0.446857	-6.89046	cg17401282	5	161494274	GABRG2	161494647	373
cg05280527	-0.000533941	0.408067	-3.23141	0.00125363	0.446857	-6.89066	cg05280527	14	80328450	DIO2	80663867	335417
cg16008945	0.000110157	0.0828298	3.23129	0.00125416	0.446857	-6.89105	cg16008945	10	14996031	MEIG1	15001437	5406
cg22469122	-0.000169772	0.889074	-3.23061	0.0012571	0.446857	-6.89321	cg22469122	4	5388681	LINC01587	5526295	137614
cg16466203	-0.000134504	0.0325781	-3.23015	0.00125914	0.446857	-6.89471	cg16466203	12	100536668	GOLGA2P5	100550174	13506
cg07090273	0.000182642	0.143096	3.23004	0.0012596	0.446857	-6.89505	cg07090273	6	33181011	RING1	33176285	4726
cg19026859	-0.000463765	0.936915	-3.22938	0.00126252	0.446857	-6.89719	cg19026859	12	112818601	RPL6	112842984	24383
cg07910680	0.000221121	0.851617	3.22911	0.0012637	0.446857	-6.89805	cg07910680	18	56296449	SNORA108	56267851	28598
cg27079194	0.000188268	0.918015	3.22907	0.00126387	0.446857	-6.89818	cg27079194	14	32350428	NUBPL	32183774	166654
cg26267791	-7.27809e-05	0.0140631	-3.22901	0.00126413	0.446857	-6.89836	cg26267791	3	48343031	SPINK8	48348335	5304
cg23857896	-0.000231002	0.352971	-3.22865	0.0012657	0.446857	-6.89951	cg23857896	12	58290957	LOC100506844	58325231	34274
cg04943357	-0.000128478	0.935326	-3.22752	0.00127069	0.446857	-6.90315	cg04943357	3	10342782	SEC13	10342612	170
cg03055888	-0.000138846	0.0565502	-3.22744	0.00127105	0.446857	-6.90341	cg03055888	14	70826472	SYNJ2BP	70833212	6740
cg01658265	0.000210881	0.0792805	3.2271	0.00127254	0.446857	-6.90449	cg01658265	3	194406362	FAM43A	194406621	259
cg05103957	0.000175371	0.0592603	3.22687	0.00127355	0.446857	-6.90522	cg05103957	11	119598497	LOC102724301	119600292	1795
cg08798978	0.00014823	0.954151	3.2268	0.00127386	0.446857	-6.90545	cg08798978	12	39840407	ABCD2	39945021	104614
cg16047828	0.000158527	0.9476	3.22624	0.00127634	0.446857	-6.90725	cg16047828	12	110479335	C12orf76	110478981	354
cg27562357	-0.00017036	0.944921	-3.22619	0.00127656	0.446857	-6.90741	cg27562357	12	131715749	LOC107161159	131780657	64908
cg19482843	-0.000206493	0.890874	-3.22604	0.00127723	0.446857	-6.90789	cg19482843	8	141559741	AGO2	141530249	29492
cg02655745	0.000145632	0.0755766	3.22557	0.00127934	0.446857	-6.90941	cg02655745	1	224033952	TP53BP2	223967594	66358
cg15173443	0.000253178	0.775001	3.2254	0.00128009	0.446857	-6.90996	cg15173443	6	33138421	COL11A2	33130468	7953
cg23786077	9.18094e-05	0.050601	3.22531	0.0012805	0.446857	-6.91025	cg23786077	5	171881609	SH3PXD2B	171760502	121107
cg15089272	-0.000133114	0.955852	-3.2252	0.00128096	0.446857	-6.91058	cg15089272	1	84795527	SAMD13	84768333	27194
cg09011601	0.000126592	0.0316933	3.22505	0.00128165	0.446857	-6.91108	cg09011601	16	30935391	FBXL19	30935895	504
cg19773296	-0.000272157	0.901765	-3.22454	0.00128393	0.446857	-6.91273	cg19773296	19	37806526	HKR1	37808783	2257
cg01392338	-0.000102481	0.0278524	-3.22447	0.00128424	0.446857	-6.91294	cg01392338	6	41888869	BYSL	41888964	95
cg26692463	-9.78652e-05	0.054221	-3.22426	0.00128516	0.446857	-6.91361	cg26692463	17	71898341	LINC02092	71782960	115381
cg19161333	0.000208634	0.0554596	3.22403	0.00128621	0.446857	-6.91436	cg19161333	19	39110397	EIF3K	39109713	684
cg04381957	0.000308176	0.240985	3.22398	0.00128643	0.446857	-6.91452	cg04381957	3	16550461	LINC00690	16577824	27363
cg18373354	-0.000149271	0.0432178	-3.22395	0.00128655	0.446857	-6.91461	cg18373354	11	130029684	ST14	130029681	3
cg18912574	-0.0002783	0.772963	-3.22372	0.00128757	0.446857	-6.91534	cg18912574	7	65842487	LINC00174	65841030	1457
cg01076272	-0.000468947	0.228181	-3.2232	0.0012899	0.446881	-6.91701	cg01076272	16	86320281	LINC02135	86320036	245
cg26439071	-7.74274e-05	0.0353933	-3.22293	0.00129113	0.446881	-6.91789	cg26439071	12	124155620	TCTN2	124155659	39
cg02117416	-0.000248284	0.854701	-3.22249	0.00129307	0.446881	-6.91928	cg02117416	1	205897545	SLC26A9	205882176	15369
cg01037523	-0.00021926	0.949315	-3.22229	0.00129397	0.446881	-6.91992	cg01037523	3	187078716	RTP4	187086167	7451
cg13620921	-0.000272724	0.137959	-3.22192	0.00129567	0.446881	-6.92113	cg13620921	11	3400587	TSSC2	3402190	1603
cg18493415	0.000454882	0.842425	3.22188	0.00129583	0.446881	-6.92125	cg18493415	20	36931157	BPI	36932551	1394
cg15209987	-0.000160009	0.0780182	-3.221	0.0012998	0.447324	-6.92407	cg15209987	11	64949042	CAPN1	64949149	107
cg08867413	0.00047473	0.0910082	3.22099	0.00129985	0.447324	-6.92411	cg08867413	4	111545062	PITX2	111538579	6483
cg18338863	0.000124398	0.0596079	3.22054	0.00130187	0.44734	-6.92554	cg18338863	6	114178495	MARCKS	114178513	18
cg15605853	9.269e-05	0.0328612	3.21995	0.00130452	0.44734	-6.92742	cg15605853	6	47755961	OPN5	47754803	1158
cg00355673	0.000133528	0.10704	3.21987	0.0013049	0.44734	-6.92769	cg00355673	14	92573075	NDUFB1	92582467	9392
cg08997294	-0.000268495	0.917917	-3.21967	0.0013058	0.44734	-6.92833	cg08997294	5	37378272	WDR70	37379361	1089
cg14529170	0.00016021	0.882286	3.21919	0.00130797	0.44734	-6.92986	cg14529170	12	133362821	GOLGA3	133360453	2368
cg06760077	-0.000595403	0.629735	-3.21916	0.0013081	0.44734	-6.92995	cg06760077	2	119068497	LOC100506797	118940497	128000
cg10227368	-0.000232096	0.102109	-3.21877	0.0013099	0.447487	-6.93122	cg10227368	1	226150231	SDE2	226170402	20171
cg22954292	0.000139312	0.0441892	3.21814	0.00131276	0.447937	-6.93323	cg22954292	3	132136340	DNAJC13	132136503	163
cg01777397	0.000268133	0.135983	3.21788	0.00131395	0.447937	-6.93407	cg01777397	2	29337946	CLIP4	29337743	203
cg15673731	0.000135771	0.107391	3.21676	0.00131902	0.448953	-6.93763	cg15673731	1	156084691	LMNA	156084460	231
cg25588222	0.000156229	0.932727	3.21662	0.00131968	0.448953	-6.93809	cg25588222	5	10339789	2017-03-06	10353750	13961
cg10486505	0.000146817	0.0918116	3.21613	0.0013219	0.449244	-6.93965	cg10486505	21	47743117	PCNT	47744035	918
cg20426959	-0.000366274	0.307033	-3.21483	0.00132788	0.450064	-6.94381	cg20426959	5	134802501	TIFAB	134784557	17944
cg05036608	-0.00012051	0.0612833	-3.21468	0.00132859	0.450064	-6.94431	cg05036608	3	23958075	RPL15	23958294	219
cg08050967	-0.000135989	0.908882	-3.21426	0.0013305	0.450064	-6.94563	cg08050967	2	3464931	ADI1	3501689	36758
cg06130159	0.000106094	0.0592456	3.21415	0.00133101	0.450064	-6.94598	cg06130159	16	14013710	ERCC4	14014013	303
cg15645138	-0.000414796	0.599216	-3.21368	0.00133318	0.450064	-6.94749	cg15645138	12	125027794	MIR6880	124821726	206068
cg26961166	0.00147769	0.347216	3.21364	0.00133335	0.450064	-6.94761	cg26961166	8	73687160	LOC101926908	73644279	42881
cg15415136	0.0004038	0.196643	3.21352	0.00133394	0.450064	-6.94802	cg15415136	19	38042418	ZNF571-AS1	38042272	146
cg19811786	-0.000326231	0.654977	-3.21276	0.00133746	0.450786	-6.95045	cg19811786	14	35097431	SNX6	35030298	67133
cg16528272	0.000137585	0.931445	3.2124	0.00133909	0.450872	-6.95158	cg16528272	4	3502518	LRPAP1	3505323	2805
cg15402162	0.000511913	0.920288	3.21157	0.00134298	0.451066	-6.95425	cg15402162	10	75336622	USP54	75288946	47676
cg18622954	0.000166332	0.026877	3.21109	0.00134519	0.451066	-6.95577	cg18622954	6	8064749	EEF1E1	8073592	8843
cg26669159	-0.000480253	0.400235	-3.2102	0.00134934	0.451066	-6.95861	cg26669159	1	6967037	CAMTA1	6845383	121654
cg00286909	-0.000236393	0.796591	-3.20939	0.00135312	0.451066	-6.9612	cg00286909	17	26574312	PPY2P	26574469	157
cg12598227	-0.000412832	0.61871	-3.20904	0.00135479	0.451066	-6.96233	cg12598227	10	129041914	FAM196A	128933689	108225
cg00171459	0.000350257	0.714046	3.209	0.00135498	0.451066	-6.96246	cg00171459	7	5554215	LOC221946	5553484	731
cg09649495	0.0002045	0.0741203	3.20876	0.00135608	0.451066	-6.96321	cg09649495	20	37075494	SNHG11	37075296	198
cg05135213	0.000166232	0.0959625	3.20853	0.00135715	0.451066	-6.96394	cg05135213	14	93215081	LGMN	93170151	44930
cg18043598	9.17878e-05	0.0522888	3.20853	0.00135718	0.451066	-6.96396	cg18043598	6	52930078	FBXO9	52930256	178
cg01716296	0.00027661	0.932581	3.20845	0.00135752	0.451066	-6.96419	cg01716296	4	151133530	LRBA	151185810	52280
cg24008908	0.000401669	0.163701	3.20831	0.00135821	0.451066	-6.96466	cg24008908	1	19615453	LOC100506730	19619740	4287
cg07998479	7.92983e-05	0.0323203	3.20778	0.00136068	0.451066	-6.96634	cg07998479	3	129830310	FAM86HP	129816624	13686
cg16465939	-0.000169769	0.244104	-3.20773	0.0013609	0.451066	-6.96649	cg16465939	11	2554410	KCNQ1	2482683	71727
cg02600099	-0.000149234	0.943087	-3.2077	0.00136105	0.451066	-6.96659	cg02600099	11	111589721	PPP2R1B	111597631	7910
cg21593692	-0.000159748	0.911652	-3.20742	0.00136237	0.451066	-6.96749	cg21593692	7	2114941	SNORA114	2128546	13605
cg26963976	-6.28809e-05	0.019754	-3.20713	0.00136374	0.451066	-6.96841	cg26963976	16	57023483	NLRC5	57023396	87
cg00163481	0.000157044	0.0901	3.20704	0.00136419	0.451066	-6.96872	cg00163481	1	224302350	FBXO28	224301788	562
cg13939078	0.00018502	0.972794	3.20693	0.00136471	0.451066	-6.96907	cg13939078	10	179114	ZMYND11	180404	1290
cg13036575	8.34395e-05	0.0425027	3.2066	0.00136627	0.451066	-6.97013	cg13036575	4	39184472	WDR19	39184023	449
cg25423135	-0.000159441	0.879334	-3.20635	0.00136743	0.451066	-6.97091	cg25423135	17	80054237	CCDC57	80059345	5108
cg12684360	-8.86037e-05	0.0229631	-3.20606	0.0013688	0.451066	-6.97183	cg12684360	13	50367057	KPNA3	50273442	93615
cg15086746	0.000196366	0.953184	3.20581	0.00136999	0.451066	-6.97264	cg15086746	1	44084965	KDM4A	44115796	30831
cg13951589	-0.000346574	0.149042	-3.20477	0.00137493	0.451949	-6.97596	cg13951589	7	128482287	FLNC	128470482	11805
cg24450365	-0.000108089	0.0328615	-3.20437	0.00137683	0.451949	-6.97723	cg24450365	7	89874355	CFAP69	89874487	132
cg16153547	0.000397705	0.154011	3.20434	0.00137694	0.451949	-6.97731	cg16153547	2	74725925	LBX2	74724643	1282
cg23344688	0.00018811	0.0967049	3.2034	0.00138143	0.451949	-6.98031	cg23344688	10	21823455	MLLT10	21823573	118
cg18615457	-0.000290196	0.823998	-3.2033	0.00138192	0.451949	-6.98064	cg18615457	14	45719962	MIS18BP1	45672392	47570
cg18416871	0.000172984	0.775946	3.20301	0.00138328	0.451949	-6.98154	cg18416871	6	32185984	NOTCH4	32162619	23365
cg19847601	-0.000143261	0.901629	-3.20272	0.00138466	0.451949	-6.98247	cg19847601	15	99670282	TTC23	99676527	6245
cg18162583	0.000241787	0.0930871	3.20256	0.00138542	0.451949	-6.98298	cg18162583	6	85484717	TBX18	85442215	42502
cg23689127	0.00010406	0.0245222	3.20203	0.00138799	0.451949	-6.98469	cg23689127	4	89378082	HERC5	89378267	185
cg10933003	-0.000427168	0.411545	-3.20196	0.00138834	0.451949	-6.98492	cg10933003	4	174448341	HAND2	174447651	690
cg15294851	0.000143958	0.0641491	3.20188	0.00138869	0.451949	-6.98515	cg15294851	2	71679959	DYSF	71680752	793
cg14575739	-0.00030703	0.863134	-3.20177	0.00138925	0.451949	-6.98552	cg14575739	19	55098069	LILRA1	55105040	6971
cg21121555	-0.000100828	0.0616812	-3.20088	0.00139351	0.452559	-6.98835	cg21121555	5	172483354	CREBRF	172483354	0
cg08542227	5.9915e-05	0.0166546	3.20047	0.00139547	0.452559	-6.98964	cg08542227	3	16926340	PLCL2	16926451	111
cg20959894	9.56546e-05	0.0569611	3.20012	0.00139718	0.452559	-6.99077	cg20959894	7	27779871	TAX1BP1	27779713	158
cg24034106	0.000110212	0.0608277	3.2001	0.00139727	0.452559	-6.99083	cg24034106	12	99039011	APAF1	99039077	66
cg02497700	0.000260799	0.103414	3.19969	0.00139922	0.452559	-6.99212	cg02497700	1	244213358	ZBTB18	244212240	1118
cg20934416	-0.000546739	0.495026	-3.19963	0.00139951	0.452559	-6.99231	cg20934416	5	17444401	LINC02218	17444118	283
cg13150061	0.000200181	0.784783	3.19923	0.00140144	0.452559	-6.99358	cg13150061	14	102685953	MOK	102690833	4880
cg05505545	-0.000279921	0.804431	-3.19908	0.00140218	0.452559	-6.99407	cg05505545	2	27312716	KHK	27309610	3106
cg15336196	-0.000297457	0.0936955	-3.19837	0.0014056	0.453015	-6.99632	cg15336196	18	42261241	SETBP1	42260862	379
cg07364433	-0.000211054	0.903115	-3.19822	0.00140636	0.453015	-6.99682	cg07364433	2	218872657	RUFY4	218899656	26999
cg11883737	-0.000107993	0.976217	-3.19763	0.00140924	0.45319	-6.9987	cg11883737	3	129276179	PLXND1	129274055	2124
cg07637015	0.000817861	0.417361	3.19703	0.00141215	0.45319	-7.00061	cg07637015	6	41337219	NCR2	41303527	33692
cg04835613	-8.63958e-05	0.0448514	-3.19669	0.00141379	0.45319	-7.00168	cg04835613	22	39410292	APOBEC3C	39410264	28
cg11244648	0.000507549	0.800855	3.19637	0.00141535	0.45319	-7.0027	cg11244648	12	149495	IQSEC3	176048	26553
cg15823100	-0.00014621	0.918706	-3.1961	0.00141667	0.45319	-7.00356	cg15823100	22	32027580	MIR7109	32017452	10128
cg23932593	9.14563e-05	0.0627743	3.19595	0.00141742	0.45319	-7.00405	cg23932593	6	133135524	RPS12	133135707	183
cg25791875	0.000201636	0.91034	3.19582	0.00141806	0.45319	-7.00446	cg25791875	17	28902711	LOC107133515	28903482	771
cg24631716	0.00041608	0.603735	3.19556	0.00141933	0.45319	-7.00529	cg24631716	6	31781967	HSPA1A	31783290	1323
cg06397322	0.000542082	0.307705	3.19555	0.00141937	0.45319	-7.00531	cg06397322	19	48102118	BICRA	48111452	9334
cg06363275	-8.31143e-05	0.0350309	-3.19477	0.00142318	0.453963	-7.00779	cg06363275	1	86042667	CYR61	86046443	3776
cg09890246	-0.000201773	0.866088	-3.19413	0.00142632	0.454036	-7.00982	cg09890246	20	2321560	TGM6	2361553	39993
cg25405895	-0.00013545	0.9119	-3.1939	0.00142743	0.454036	-7.01054	cg25405895	8	140624448	KCNK9	140629364	4916
cg02577773	0.000490668	0.548829	3.19301	0.00143181	0.454036	-7.01336	cg02577773	2	208027870	MIR7845	208031123	3253
cg25072262	-0.00017036	0.925012	-3.19286	0.00143258	0.454036	-7.01386	cg25072262	17	78336438	LOC100294362	78325630	10808
cg22455527	0.000341683	0.295183	3.19263	0.00143372	0.454036	-7.01459	cg22455527	7	73241878	CLDN4	73245192	3314
cg00526455	0.000247727	0.885766	3.1925	0.00143436	0.454036	-7.01501	cg00526455	19	19285099	BORCS8	19287712	2613
cg02884024	9.35923e-05	0.0504349	3.19225	0.0014356	0.454036	-7.01581	cg02884024	20	58515388	FAM217B	58515443	55
cg07005294	0.000135206	0.04957	3.19203	0.00143665	0.454036	-7.01648	cg07005294	8	23572029	NKX2-6	23559963	12066
cg15657270	0.000489137	0.858287	3.1919	0.00143731	0.454036	-7.0169	cg15657270	10	104734496	CNNM2	104678074	56422
cg12059848	-0.000355254	0.949057	-3.19188	0.00143743	0.454036	-7.01698	cg12059848	1	117577902	LOC101929099	117568103	9799
cg17527348	-0.000181409	0.872336	-3.19041	0.00144471	0.454036	-7.02164	cg17527348	22	22285359	PPM1F	22273791	11568
cg11379222	0.000101285	0.0292001	3.19017	0.00144588	0.454036	-7.02239	cg11379222	13	45915580	TPT1-AS1	45915479	101
cg09468937	-0.000205755	0.931406	-3.18991	0.0014472	0.454036	-7.02323	cg09468937	19	36758564	LOC100134317	36802244	43680
cg13688769	-0.000285208	0.186871	-3.18986	0.00144744	0.454036	-7.02338	cg13688769	3	73674363	PDZRN3-AS1	73672718	1645
cg10043090	-0.000399049	0.535204	-3.18986	0.00144746	0.454036	-7.0234	cg10043090	11	1536810	DUSP8	1575280	38470
cg00630892	-0.000128791	0.964289	-3.1895	0.00144921	0.454036	-7.02451	cg00630892	8	144921654	MIR6845	144919927	1727
cg17471527	-0.000459225	0.940281	-3.18938	0.00144985	0.454036	-7.02492	cg17471527	1	217671559	GPATCH2	217600334	71225
cg16741245	-0.000323847	0.63381	-3.18937	0.0014499	0.454036	-7.02495	cg16741245	12	66565224	IRAK3	66582977	17753
cg25610129	-0.000133475	0.939224	-3.18928	0.00145033	0.454036	-7.02522	cg25610129	2	197172759	LOC101927482	197124747	48012
cg05977900	-7.10526e-05	0.0254528	-3.18912	0.00145115	0.454036	-7.02574	cg05977900	3	182512126	ATP11B	182511290	836
cg05326140	-0.000202522	0.87162	-3.18876	0.00145293	0.454157	-7.02687	cg05326140	4	146267704	SMAD1	146402950	135246
cg11579407	0.000369345	0.104259	3.18832	0.00145515	0.454415	-7.02828	cg11579407	19	1847575	KLF16	1852397	4822
cg02370529	0.000263722	0.0794348	3.18781	0.00145767	0.454415	-7.02988	cg02370529	19	50888179	POLD1	50887579	600
cg15207055	-0.000170445	0.87592	-3.18756	0.00145893	0.454415	-7.03067	cg15207055	4	152096590	SH3D19	152041432	55158
cg05692746	0.000670188	0.632031	3.18733	0.00146008	0.454415	-7.0314	cg05692746	2	100937584	LONRF2	100889752	47832
cg07339393	0.000121025	0.976607	3.187	0.00146177	0.454415	-7.03247	cg07339393	10	3789537	KLF6	3818187	28650
cg17435683	-0.000758359	0.662102	-3.18693	0.00146208	0.454415	-7.03267	cg17435683	1	3230609	ARHGEF16	3371146	140537
cg10862535	0.000411867	0.197849	3.18626	0.00146546	0.455033	-7.03479	cg10862535	19	46526483	PGLYRP1	46522411	4072
cg04271999	-0.000152081	0.920936	-3.18575	0.00146805	0.455405	-7.03642	cg04271999	17	76212052	BIRC5	76210276	1776
cg04022811	-0.000132728	0.87968	-3.1848	0.00147286	0.455619	-7.03944	cg04022811	16	90097752	GAS8-AS1	90095315	2437
cg07479492	-0.000617153	0.845172	-3.18453	0.00147423	0.455619	-7.0403	cg07479492	16	10483353	ATF7IP2	10479911	3442
cg25266327	0.000401893	0.179283	3.18409	0.00147644	0.455619	-7.04168	cg25266327	19	16435660	KLF2	16435636	24
cg19722720	-0.000100763	0.0595405	-3.18366	0.00147862	0.455619	-7.04304	cg19722720	1	113051353	WNT2B	113051369	16
cg18771653	0.000128884	0.0635478	3.1834	0.00147994	0.455619	-7.04386	cg18771653	1	2126479	FAAP20	2123333	3146
cg14850181	6.64459e-05	0.0284176	3.18339	0.00148002	0.455619	-7.04391	cg14850181	22	37416188	MPST	37415790	398
cg07255019	-0.000187967	0.158803	-3.18335	0.00148021	0.455619	-7.04403	cg07255019	22	26985192	CRYBB1	26995361	10169
cg16419498	0.000112672	0.0337341	3.18325	0.00148073	0.455619	-7.04435	cg16419498	10	75012530	DNAJC9-AS1	75012498	32
cg15235096	-8.96954e-05	0.0170726	-3.18294	0.0014823	0.455619	-7.04533	cg15235096	8	22014439	SFTPC	22019183	4744
cg07923588	0.000244763	0.313089	3.18262	0.0014839	0.455619	-7.04632	cg07923588	6	150312704	RAET1K	150319154	6450
cg04760261	8.00531e-05	0.0188401	3.18251	0.00148446	0.455619	-7.04668	cg04760261	19	49999522	RPS11	49999621	99
cg11206763	-7.78669e-05	0.038508	-3.18232	0.00148545	0.455619	-7.04729	cg11206763	12	56521692	ESYT1	56521985	293
cg02192678	-0.000301072	0.699475	-3.18145	0.00148987	0.456395	-7.05003	cg02192678	8	1495185	DLGAP2-AS1	1513675	18490
cg24236409	-0.000160265	0.0290353	-3.18097	0.00149234	0.456395	-7.05155	cg24236409	13	78493282	EDNRB	78469615	23667
cg21784254	-7.66481e-05	0.0300602	-3.18083	0.00149306	0.456395	-7.052	cg21784254	13	108922428	TNFSF13B	108921976	452
cg11677222	-0.000722941	0.703928	-3.18058	0.00149437	0.456395	-7.05281	cg11677222	4	829373	GAK	843062	13689
cg03881214	-8.25344e-05	0.0337878	-3.18046	0.00149495	0.456395	-7.05317	cg03881214	3	180630318	FXR1	180630233	85
cg03842063	0.00035399	0.809361	3.17985	0.00149808	0.456397	-7.05509	cg03842063	20	62190522	HELZ2	62189438	1084
cg10980449	0.000137894	0.868469	3.1797	0.00149884	0.456397	-7.05557	cg10980449	6	33248714	WDR46	33246879	1835
cg12980917	0.000295449	0.0427921	3.17965	0.00149914	0.456397	-7.05575	cg12980917	19	38715106	DPF1	38701645	13461
cg02125600	-0.000107737	0.0434637	-3.17901	0.00150241	0.456822	-7.05776	cg02125600	11	82612753	DDIAS	82612736	17
cg11365617	-0.000341638	0.12719	-3.17865	0.0015043	0.456822	-7.05892	cg11365617	12	110174620	FAM222A-AS1	110172013	2607
cg25103417	-0.000802678	0.347692	-3.17804	0.00150745	0.456822	-7.06084	cg25103417	3	157812018	SHOX2	157813799	1781
cg05306183	-0.000223042	0.934099	-3.17787	0.00150831	0.456822	-7.06137	cg05306183	8	11144705	MTMR9	11141999	2706
cg03292213	-0.000521379	0.0691124	-3.17779	0.00150872	0.456822	-7.06162	cg03292213	17	17109640	PLD6	17104308	5332
cg14759482	0.000240286	0.783911	3.17733	0.0015111	0.456822	-7.06307	cg14759482	13	114280854	ATP4B	114303121	22267
cg10395222	0.000101673	0.032661	3.17731	0.00151121	0.456822	-7.06314	cg10395222	11	82612636	DDIAS	82612736	100
cg20995030	-0.000270302	0.67728	-3.17721	0.00151171	0.456822	-7.06344	cg20995030	8	143214333	MIR4472-1	143257699	43366
cg09005548	-0.000228329	0.907495	-3.17686	0.00151355	0.456957	-7.06457	cg09005548	6	33283990	MIR1234	33285441	1451
cg04424721	0.000423691	0.758498	3.17644	0.00151569	0.457183	-7.06587	cg04424721	11	46342365	DGKZ	46354454	12089
cg11390398	0.000174827	0.0507789	3.17612	0.00151737	0.457267	-7.06689	cg11390398	12	12419921	MANSC1	12482217	62296
cg07167778	-0.000293224	0.859617	-3.17528	0.00152175	0.458034	-7.06955	cg07167778	7	2024828	SNORA114	2128546	103718
cg19571686	0.000285114	0.91107	3.1751	0.00152271	0.458034	-7.07013	cg19571686	14	32328771	NUBPL	32183774	144997
cg14650281	7.54462e-05	0.0150537	3.17462	0.00152518	0.458355	-7.07163	cg14650281	11	62529007	POLR2G	62529010	3
cg19504782	-0.000285247	0.943608	-3.1742	0.00152739	0.4586	-7.07296	cg19504782	11	2886232	KCNQ1DN	2891262	5030
cg16154629	-0.000214236	0.927484	-3.17309	0.00153322	0.459321	-7.07647	cg16154629	12	15125907	PDE6H	15125955	48
cg18565023	-0.000422644	0.813141	-3.17306	0.00153338	0.459321	-7.07657	cg18565023	17	32503	LINC02091	33614	1111
cg03559686	0.000637283	0.535811	3.17275	0.00153499	0.459321	-7.07753	cg03559686	2	198379584	MOB4	198380294	710
cg02022491	-0.000188781	0.916362	-3.1722	0.0015379	0.459321	-7.07928	cg02022491	17	2323612	METTL16	2319347	4265
cg20395643	-0.000132072	0.0531198	-3.17216	0.00153812	0.459321	-7.07941	cg20395643	22	30685903	TBC1D10A	30687978	2075
cg05692837	0.000164488	0.0709484	3.17197	0.00153909	0.459321	-7.07999	cg05692837	12	49583094	TUBA1A	49578577	4517
cg23478225	0.000385467	0.935488	3.17182	0.00153991	0.459321	-7.08049	cg23478225	2	46113875	PRKCE	45879042	234833
cg01500421	-0.00012409	0.0732145	-3.17161	0.00154103	0.459321	-7.08115	cg01500421	5	140070872	HARS2	140071010	138
cg19013682	-0.000164375	0.932141	-3.17098	0.00154435	0.459894	-7.08314	cg19013682	15	101503560	LRRK1	101459419	44141
cg13590876	0.000321016	0.668382	3.17038	0.00154749	0.460085	-7.08501	cg13590876	14	105154689	INF2	105155942	1253
cg09347923	-0.000109494	0.0437146	-3.1699	0.00155007	0.460085	-7.08654	cg09347923	11	47736425	FNBP4	47738061	1636
cg22789945	0.000153923	0.935462	3.16951	0.00155215	0.460085	-7.08778	cg22789945	11	68382427	GAL	68451942	69515
cg20775553	-0.000164656	0.0641972	-3.16937	0.00155288	0.460085	-7.08822	cg20775553	7	77165979	PTPN12	77166772	793
cg18927255	-6.86776e-05	0.0158356	-3.16922	0.00155365	0.460085	-7.08867	cg18927255	14	91977255	PPP4R3A	91923824	53431
cg17588094	-0.000264279	0.831215	-3.16911	0.00155423	0.460085	-7.08902	cg17588094	8	128755270	MYC	128748314	6956
cg24028350	-7.12844e-05	0.0249835	-3.169	0.00155483	0.460085	-7.08937	cg24028350	3	33482811	UBP1	33429828	52983
cg21502541	-0.000134986	0.943781	-3.16866	0.00155666	0.460098	-7.09046	cg21502541	17	41456158	LINC00910	41453295	2863
cg03833378	-0.000203932	0.916519	-3.16824	0.00155886	0.460098	-7.09176	cg03833378	16	4802600	ZNF500	4800814	1786
cg20630567	6.42827e-05	0.0317234	3.1678	0.00156126	0.460098	-7.09317	cg20630567	2	131099794	IMP4	131099797	3
cg08667569	-0.000291166	0.847545	-3.16775	0.00156149	0.460098	-7.09331	cg08667569	5	147240402	SCGB3A2	147258273	17871
cg00261690	0.000318854	0.479657	3.16767	0.00156191	0.460098	-7.09356	cg00261690	1	28856281	RCC1	28844744	11537
cg19186435	-7.38524e-05	0.0264081	-3.16708	0.00156508	0.460101	-7.09543	cg19186435	12	111806796	FAM109A	111798454	8342
cg20719238	-0.00026649	0.845551	-3.16681	0.00156652	0.460101	-7.09627	cg20719238	17	48539221	CHAD	48541852	2631
cg24357619	0.000485482	0.267935	3.16673	0.00156695	0.460101	-7.09653	cg24357619	15	37389384	MIR8063	37265021	124363
cg05977109	0.000118797	0.0789785	3.16628	0.0015694	0.460101	-7.09797	cg05977109	10	52178181	SGMS1	52065344	112837
cg24082249	0.000269951	0.912973	3.1661	0.00157032	0.460101	-7.09851	cg24082249	11	76222035	EMSY	76156068	65967
cg13463683	0.000111204	0.0409755	3.166	0.00157087	0.460101	-7.09883	cg13463683	17	30593715	RHBDL3	30593194	521
cg13199958	0.000250821	0.934017	3.16584	0.00157176	0.460101	-7.09935	cg13199958	6	151663671	AKAP12	151646665	17006
cg09773150	0.00019802	0.110546	3.16542	0.00157397	0.460337	-7.10065	cg09773150	17	3796596	P2RX1	3799884	3288
cg05475109	-0.00122081	0.104772	-3.16484	0.00157713	0.460848	-7.10249	cg05475109	8	49427684	LOC101929268	49464126	36442
cg12002882	0.000124708	0.0697573	3.16405	0.00158136	0.46143	-7.10496	cg12002882	20	62461365	ZBTB46-AS1	62439428	21937
cg08900864	-0.000419494	0.886021	-3.16383	0.00158255	0.46143	-7.10565	cg08900864	17	27696160	MIR4523	27717679	21519
cg16343272	0.00081225	0.505448	3.16343	0.00158474	0.46143	-7.10693	cg16343272	12	56694667	CNPY2	56703625	8958
cg09538135	-7.69527e-05	0.0370646	-3.16277	0.00158829	0.46143	-7.10899	cg09538135	21	38593663	DSCR3	38595720	2057
cg17722435	0.000477194	0.614667	3.16235	0.00159061	0.46143	-7.11034	cg17722435	7	22604019	LOC100506178	22602955	1064
cg15457037	0.00025504	0.938167	3.16222	0.00159132	0.46143	-7.11075	cg15457037	20	62562848	UCKL1	62571181	8333
cg27611263	0.000421801	0.510511	3.16208	0.00159208	0.46143	-7.11119	cg27611263	2	40007061	THUMPD2	39963199	43862
cg08541962	0.000655626	0.62992	3.16203	0.00159236	0.46143	-7.11135	cg08541962	10	35894321	GJD4	35894337	16
cg17094688	-0.000266803	0.209541	-3.16149	0.00159527	0.46143	-7.11303	cg17094688	17	17380209	MED9	17380299	90
cg12046048	0.000448674	0.69809	3.16137	0.00159595	0.46143	-7.11342	cg12046048	12	117364230	FBXW8	117348760	15470
cg02356551	-0.000373982	0.0982379	-3.16126	0.00159655	0.46143	-7.11377	cg02356551	8	53013726	ST18	53023391	9665
cg05000466	-0.000370664	0.652007	-3.16099	0.001598	0.46143	-7.11461	cg05000466	19	385895	C2CD4C	405442	19547
cg10493324	-0.000488553	0.568848	-3.16072	0.00159945	0.46143	-7.11544	cg10493324	11	118974627	C2CD2L	118978059	3432
cg04797166	-0.000207439	0.766699	-3.15972	0.00160493	0.46143	-7.1186	cg04797166	12	9489057	LOC101930452	9520059	31002
cg15719339	0.000448003	0.74792	3.15968	0.00160518	0.46143	-7.11874	cg15719339	21	17960584	MIR99AHG	17960917	333
cg01507577	-0.000381876	0.665281	-3.15948	0.00160625	0.46143	-7.11935	cg01507577	7	146484609	LOC101928700	146778029	293420
cg08095452	-0.000167104	0.847763	-3.15933	0.0016071	0.46143	-7.11984	cg08095452	17	55958800	CUEDC1	55938603	20197
cg22803211	8.34939e-05	0.0382421	3.15867	0.00161069	0.46143	-7.1219	cg22803211	4	48833130	OCIAD1	48833059	71
cg21527616	-0.000167578	0.917689	-3.1582	0.00161327	0.46143	-7.12337	cg21527616	3	64547373	ADAMTS9-AS1	64547021	352
cg04028874	-0.000384314	0.596072	-3.15817	0.00161347	0.46143	-7.12348	cg04028874	1	26700681	ZNF683	26688124	12557
cg07538986	-0.000164089	0.863418	-3.1581	0.00161385	0.46143	-7.1237	cg07538986	11	65784265	CATSPER1	65784222	43
cg04349117	0.00023924	0.539818	3.15766	0.00161626	0.46143	-7.12507	cg04349117	15	77570797	LINC00597	77516249	54548
cg03806501	-0.000717489	0.368983	-3.15766	0.00161629	0.46143	-7.12509	cg03806501	7	81130829	LOC105369146	81145062	14233
cg23411725	-0.000112154	0.069032	-3.15738	0.00161779	0.46143	-7.12594	cg23411725	8	56792216	LYN	56792385	169
cg04919918	-0.000111509	0.0415187	-3.15721	0.00161873	0.46143	-7.12648	cg04919918	5	39075035	FYB	39105353	30318
cg04787407	-9.13606e-05	0.0374619	-3.15699	0.00161996	0.46143	-7.12718	cg04787407	4	99916511	METAP1	99916787	276
cg03516358	-0.000178445	0.872312	-3.15695	0.00162018	0.46143	-7.12731	cg03516358	2	127733882	BIN1	127805598	71716
cg20149840	0.000422728	0.84862	3.15681	0.00162097	0.46143	-7.12776	cg20149840	2	240135077	MGC16025	240115026	20051
cg07646791	-0.000360521	0.242799	-3.15672	0.00162145	0.46143	-7.12803	cg07646791	6	166667648	LOC101929297	166650456	17192
cg02148222	-0.000226406	0.0601166	-3.15637	0.00162336	0.46143	-7.12911	cg02148222	3	186649855	ST6GAL1	186648314	1541
cg04945608	0.000282284	0.79725	3.15628	0.0016239	0.46143	-7.12942	cg04945608	20	43118723	SERINC3	43124861	6138
cg00261912	0.000680084	0.823333	3.15622	0.00162424	0.46143	-7.12961	cg00261912	16	89777763	VPS9D1-AS1	89778263	500
cg21589954	-0.00019434	0.883987	-3.15545	0.00162851	0.461917	-7.13203	cg21589954	12	49214670	CACNB3	49212253	2417
cg09100654	-0.000405201	0.204075	-3.1554	0.00162877	0.461917	-7.13218	cg09100654	1	179555662	TDRD5	179560747	5085
cg19355621	9.44657e-05	0.0310016	3.15492	0.00163145	0.462273	-7.13369	cg19355621	11	10831213	LOC101928053	10830843	370
cg01835506	-7.40376e-05	0.0385422	-3.15466	0.00163285	0.462273	-7.13448	cg01835506	2	127415590	GYPC	127413510	2080
cg07139928	9.69064e-05	0.0344953	3.15386	0.00163736	0.46246	-7.13702	cg07139928	17	79819335	ARHGDIA	79825594	6259
cg10521094	0.000169685	0.957683	3.15371	0.00163818	0.46246	-7.13748	cg10521094	7	107262441	SLC26A4-AS1	107296960	34519
cg00265634	-0.000247806	0.0994665	-3.15366	0.00163844	0.46246	-7.13763	cg00265634	8	144798319	MAPK15	144798506	187
cg19325508	0.000240626	0.84787	3.15343	0.00163972	0.46246	-7.13835	cg19325508	12	125102675	SCARB1	125262173	159498
cg14163665	0.000144066	0.0439956	3.15324	0.00164082	0.46246	-7.13896	cg14163665	2	30144579	YPEL5	30369749	225170
cg07478122	0.000503781	0.833085	3.15303	0.00164199	0.46246	-7.13962	cg07478122	15	25230421	SNORD64	25230246	175
cg24546723	-0.000784868	0.596905	-3.15225	0.00164634	0.463286	-7.14206	cg24546723	17	48048615	DLX4	48050129	1514
cg08246323	-5.65232e-05	0.989579	-3.15183	0.00164868	0.463438	-7.14337	cg08246323	16	1449434	UNKL	1448305	1129
cg18521925	-0.000223224	0.849966	-3.15155	0.00165025	0.463438	-7.14424	cg18521925	6	110798323	SLC22A16	110745891	52432
cg17584241	0.000123985	0.0490166	3.15065	0.00165534	0.463438	-7.14708	cg17584241	4	146860017	LINC01095	147030606	170589
cg04846232	0.000977479	0.401057	3.15063	0.00165543	0.463438	-7.14713	cg04846232	1	102312671	DNAJA1P5	102337567	24896
cg24695316	0.000111069	0.0419279	3.15052	0.00165608	0.463438	-7.14749	cg24695316	4	141348950	MGAT4D	141364528	15578
cg07732421	-0.00014572	0.0530237	-3.15038	0.00165685	0.463438	-7.14792	cg07732421	5	74633253	HMGCR	74632992	261
cg01940437	-0.000254616	0.820973	-3.15035	0.00165705	0.463438	-7.14803	cg01940437	4	184780455	STOX2	184826508	46053
cg26647291	0.00011701	0.891117	3.15006	0.00165867	0.463438	-7.14893	cg26647291	11	64081500	TRMT112	64083963	2463
cg18907495	-0.000195996	0.0733191	-3.14989	0.00165963	0.463438	-7.14946	cg18907495	17	53828548	PCTP	53828465	83
cg14564722	-0.000306032	0.855427	-3.14938	0.00166249	0.463667	-7.15105	cg14564722	3	71251601	FOXP1	71247033	4568
cg25467634	-0.000199695	0.272594	-3.14924	0.00166328	0.463667	-7.15148	cg25467634	10	49684658	ARHGAP22	49654067	30591
cg00431427	0.000217183	0.918887	3.1483	0.00166864	0.464589	-7.15445	cg00431427	15	65913928	SLC24A1	65914269	341
cg12237140	-0.000216323	0.876948	-3.14764	0.00167239	0.464589	-7.15652	cg12237140	19	47988486	NAPA-AS1	47987538	948
cg06338499	0.000871246	0.471099	3.14752	0.00167305	0.464589	-7.15688	cg06338499	18	34854300	LOC105372068	34854422	122
cg09159389	-0.000120403	0.0722989	-3.14676	0.00167739	0.464589	-7.15926	cg09159389	1	146644318	CHD1L	146644772	454
cg01054938	0.000293257	0.780836	3.14633	0.00167983	0.464589	-7.1606	cg01054938	17	48712923	ABCC3	48712217	706
cg25173971	0.000103631	0.0198872	3.14624	0.00168034	0.464589	-7.16088	cg25173971	17	48796996	LUC7L3	48796925	71
cg21727907	0.000266329	0.881472	3.14624	0.00168035	0.464589	-7.16089	cg21727907	13	19751364	TUBA3C	19747909	3455
cg12535894	-0.000186967	0.0315057	-3.14567	0.0016836	0.464589	-7.16267	cg12535894	19	18043646	CCDC124	18043823	177
cg04942334	0.000141083	0.039047	3.14458	0.00168988	0.464589	-7.16609	cg04942334	2	235405480	ARL4C	235401685	3795
cg04586286	-0.00016113	0.921457	-3.14457	0.00168995	0.464589	-7.16613	cg04586286	2	72359383	CYP26B1	72356366	3017
cg12670310	0.000362666	0.822966	3.14432	0.00169136	0.464589	-7.1669	cg12670310	22	20071307	MIR3618	20073268	1961
cg11913072	-0.000113103	0.0350109	-3.14383	0.00169418	0.464589	-7.16843	cg11913072	19	11404605	TSPAN16	11406814	2209
cg26871803	-0.000256446	0.508169	-3.14339	0.00169671	0.464589	-7.16981	cg26871803	17	34493485	CCL3L3	34522267	28782
cg00116699	0.000293227	0.487035	3.14327	0.00169741	0.464589	-7.17019	cg00116699	2	240205260	MIR4269	240227156	21896
cg06946154	8.93464e-05	0.0519072	3.14321	0.00169778	0.464589	-7.17039	cg06946154	1	246887942	SCCPDH	246887377	565
cg22498987	-0.000204993	0.214935	-3.14297	0.00169918	0.464589	-7.17114	cg22498987	12	120427182	BICDL1	120427647	465
cg02833016	-0.000106901	0.98249	-3.14293	0.00169937	0.464589	-7.17125	cg02833016	8	139890086	COL22A1	139600477	289609
cg24222440	0.000167085	0.947663	3.14287	0.00169973	0.464589	-7.17144	cg24222440	11	118397413	TTC36	118398147	734
cg01816411	-0.000149368	0.9624	-3.14261	0.00170123	0.464589	-7.17225	cg01816411	11	57099303	SSRP1	57093458	5845
cg13751692	0.00024548	0.5734	3.14214	0.00170394	0.464589	-7.17372	cg13751692	7	35221412	TBX20	35242041	20629
cg04983925	0.000145532	0.0784095	3.14206	0.00170439	0.464589	-7.17396	cg04983925	5	133707040	UBE2B	133706866	174
cg08301572	-0.000174105	0.0619878	-3.14204	0.0017045	0.464589	-7.17402	cg08301572	19	23300243	ZNF730	23299776	467
cg18984002	-0.000232818	0.905872	-3.14186	0.00170556	0.464589	-7.17459	cg18984002	17	36876514	MIR4726	36875943	571
cg11531339	-0.000331268	0.655315	-3.14186	0.00170556	0.464589	-7.1746	cg11531339	2	20069134	LINC00954	20068614	520
cg00467160	-0.000230098	0.453621	-3.14166	0.00170673	0.464589	-7.17523	cg00467160	13	50014904	SETDB2-PHF11	50018428	3524
cg11411600	0.000129676	0.917211	3.14146	0.00170786	0.464589	-7.17584	cg11411600	13	98830116	RNF113B	98828038	2078
cg12882804	0.000203809	0.930987	3.14085	0.00171143	0.464589	-7.17776	cg12882804	14	105747050	PACS2	105767147	20097
cg14685356	-0.000406169	0.410584	-3.14073	0.00171214	0.464589	-7.17814	cg14685356	6	152639548	SYNE1-AS1	152701664	62116
cg24332767	0.000278225	0.255563	3.1406	0.00171286	0.464589	-7.17853	cg24332767	3	184871524	EHHADH-AS1	184880688	9164
cg18067096	-0.000330383	0.873335	-3.14027	0.00171478	0.464589	-7.17956	cg18067096	2	223598699	MOGAT1	223536456	62243
cg19288520	-8.31711e-05	0.0232839	-3.14015	0.00171548	0.464589	-7.17993	cg19288520	8	104427260	DCAF13	104426941	319
cg21304833	-0.00017363	0.872843	-3.13981	0.00171746	0.464589	-7.181	cg21304833	13	114108028	DCUN1D2	114110133	2105
cg09335239	0.000145672	0.87206	3.13948	0.00171941	0.464589	-7.18204	cg09335239	1	33612397	TRIM62	33611002	1395
cg25423576	0.000294652	0.131871	3.13948	0.00171942	0.464589	-7.18205	cg25423576	6	117197952	RFX6	117198375	423
cg24347994	-0.000324646	0.179459	-3.1391	0.00172163	0.464589	-7.18323	cg24347994	1	91192657	BARHL2	91177578	15079
cg22284975	-0.000179242	0.114702	-3.13909	0.00172167	0.464589	-7.18325	cg22284975	7	40174843	SUGCT	40174574	269
cg05886125	-0.000117708	0.922459	-3.13893	0.00172263	0.464589	-7.18376	cg05886125	1	54859921	ACOT11	55013806	153885
cg07462848	8.99351e-05	0.0406952	3.13891	0.00172271	0.464589	-7.18381	cg07462848	19	13991187	C19orf57	13993160	1973
cg01410415	0.000224355	0.781749	3.13885	0.00172306	0.464589	-7.18399	cg01410415	17	79958685	CENPX	79976578	17893
cg11679914	-0.000126899	0.942172	-3.13861	0.00172448	0.464589	-7.18475	cg11679914	7	99662323	ZNF3	99661469	854
cg07810282	-0.000234201	0.921979	-3.13855	0.00172484	0.464589	-7.18494	cg07810282	10	133058601	TCERG1L-AS1	132893480	165121
cg25345603	-0.000206286	0.858326	-3.13832	0.00172621	0.464589	-7.18567	cg25345603	1	6450174	HES2	6475293	25119
cg11155547	0.000191511	0.928279	3.13786	0.00172891	0.464933	-7.18711	cg11155547	6	42856236	C6orf226	42858002	1766
cg08472583	0.000231073	0.114861	3.13748	0.00173113	0.464959	-7.18829	cg08472583	7	65580288	CRCP	65579804	484
cg17064907	0.00017772	0.119583	3.13736	0.00173185	0.464959	-7.18867	cg17064907	3	194407750	FAM43A	194406621	1129
cg09008103	0.000177002	0.891941	3.13655	0.00173656	0.465267	-7.19118	cg09008103	7	84570538	SEMA3D	84624871	54333
cg20438687	0.000374407	0.696364	3.13646	0.00173713	0.465267	-7.19148	cg20438687	17	4761644	MINK1	4736634	25010
cg24586978	-0.000282787	0.686274	-3.13604	0.00173962	0.465267	-7.19279	cg24586978	13	99612723	DOCK9	99512434	100289
cg26063862	-9.91915e-05	0.0263347	-3.13583	0.00174083	0.465267	-7.19344	cg26063862	1	21023254	SH2D5	21046224	22970
cg15531562	0.00109044	0.266606	3.13575	0.0017413	0.465267	-7.19368	cg15531562	11	65601754	SNX32	65601409	345
cg05147735	0.00012231	0.0581687	3.13466	0.00174778	0.465267	-7.1971	cg05147735	2	219432768	CNOT9	219433302	534
cg02174588	-0.00019919	0.95573	-3.13436	0.00174955	0.465267	-7.19803	cg02174588	8	81787912	PAG1	81880045	92133
cg07152487	9.09817e-05	0.0537597	3.1339	0.00175225	0.465267	-7.19945	cg07152487	11	14665355	PDE3B	14665268	87
cg19867250	-0.000287339	0.716774	-3.13389	0.00175231	0.465267	-7.19948	cg19867250	1	225648715	ENAH	225674531	25816
cg01130771	-9.1095e-05	0.0354405	-3.13377	0.00175302	0.465267	-7.19986	cg01130771	5	159414197	TTC1	159436106	21909
cg24995798	0.000119211	0.0645667	3.13376	0.00175308	0.465267	-7.19989	cg24995798	10	25305002	THNSL1	25305507	505
cg12335708	0.000412964	0.269887	3.1337	0.00175348	0.465267	-7.2001	cg12335708	2	162931003	LOC101929532	162970950	39947
cg01166674	-0.000120107	0.0658497	-3.13369	0.00175351	0.465267	-7.20011	cg01166674	7	150725839	ABCB8	150725508	331
cg02361881	0.000277122	0.867752	3.13323	0.00175622	0.465267	-7.20153	cg02361881	1	143273345	LOC102723769	143134602	138743
cg03181052	0.000134789	0.912824	3.13316	0.00175666	0.465267	-7.20176	cg03181052	17	80691620	FN3K	80693451	1831
cg25716786	-0.000133856	0.0747617	-3.13277	0.00175897	0.465267	-7.20297	cg25716786	12	498630	CCDC77	498515	115
cg21844726	0.000184063	0.676105	3.13258	0.00176015	0.465267	-7.20359	cg21844726	8	82339741	PMP2	82352562	12821
cg22799850	-0.000184714	0.174628	-3.1324	0.00176117	0.465267	-7.20412	cg22799850	7	102714871	ARMC10	102715327	456
cg14359896	0.00017014	0.921214	3.13236	0.00176142	0.465267	-7.20425	cg14359896	14	89719239	FOXN3	89622515	96724
cg20294280	0.000212578	0.945324	3.13236	0.00176143	0.465267	-7.20426	cg20294280	6	30158383	TRIM26	30152231	6152
cg07870237	0.000248836	0.330853	3.13116	0.00176858	0.466778	-7.20798	cg07870237	5	131348431	IL3	131396346	47915
cg14731892	0.000219821	0.0671538	3.13058	0.00177209	0.467329	-7.20981	cg14731892	6	29944980	HCG9	29942891	2089
cg23530239	-0.000582604	0.509021	-3.12995	0.00177589	0.467483	-7.21178	cg23530239	6	167002977	MIR1913	166922841	80136
cg19747465	0.000437871	0.710945	3.12968	0.00177751	0.467483	-7.21262	cg19747465	4	75174074	EPGN	75174186	112
cg16919317	-5.7031e-05	0.0189042	-3.12937	0.00177935	0.467483	-7.21357	cg16919317	8	120868184	DEPTOR	120885894	17710
cg08316983	0.000176445	0.928945	3.12902	0.00178148	0.467483	-7.21467	cg08316983	4	14067054	LINC01085	14113591	46537
cg17333051	-0.000421509	0.226536	-3.12891	0.00178212	0.467483	-7.215	cg17333051	19	2783644	THOP1	2785457	1813
cg07099388	0.000171574	0.0747583	3.12869	0.00178344	0.467483	-7.21568	cg07099388	11	120207786	ARHGEF12	120207617	169
cg17495087	0.000730569	0.176198	3.12865	0.00178369	0.467483	-7.21581	cg17495087	8	96085689	MIR3150A	96085141	548
cg23465990	-9.81881e-05	0.0258729	-3.12858	0.0017841	0.467483	-7.21602	cg23465990	17	6347153	PIMREG	6347734	581
cg03728898	-0.000159342	0.900706	-3.12809	0.00178707	0.467888	-7.21756	cg03728898	16	928280	LMF1	903634	24646
cg16248034	-0.000180419	0.86664	-3.12781	0.00178879	0.467963	-7.21844	cg16248034	19	3676240	TJP3	3708334	32094
cg12195369	0.00044631	0.0543219	3.12744	0.00179103	0.468174	-7.21959	cg12195369	19	55972957	ISOC2	55964345	8612
cg16200584	-0.000104467	0.0467538	-3.12684	0.00179464	0.468363	-7.22144	cg16200584	11	62473981	GNG3	62475065	1084
cg14963812	0.00054876	0.933593	3.1267	0.00179549	0.468363	-7.22188	cg14963812	3	15251896	CAPN7	15247732	4164
cg15107350	-0.000389555	0.693772	-3.12661	0.00179605	0.468363	-7.22216	cg15107350	7	5357453	TNRC18	5346422	11031
cg09189276	0.000329766	0.949545	3.12632	0.0017978	0.468447	-7.22306	cg09189276	6	33226718	VPS52	33218048	8670
cg20173170	-0.000412938	0.193074	-3.12546	0.00180305	0.469274	-7.22574	cg20173170	6	31127120	TCF19	31126302	818
cg24879939	-0.000606775	0.709485	-3.12533	0.00180384	0.469274	-7.22615	cg24879939	1	3230647	ARHGEF16	3371146	140499
cg10626935	-9.29294e-05	0.030908	-3.12458	0.00180841	0.469294	-7.22848	cg10626935	2	178977818	RBM45	178977150	668
cg04349084	-0.00158558	0.142956	-3.12437	0.00180969	0.469294	-7.22912	cg04349084	8	23602677	NKX2-6	23559963	42714
cg15495124	0.000541811	0.386761	3.12429	0.00181018	0.469294	-7.22938	cg15495124	1	93427847	MTF2	93544791	116944
cg19726460	0.00080003	0.638989	3.12408	0.00181147	0.469294	-7.23003	cg19726460	8	43828779	POTEA	43147584	681195
cg23965352	0.000249169	0.957775	3.12401	0.00181189	0.469294	-7.23024	cg23965352	5	92603043	NR2F1-AS1	92745061	142018
cg05513226	0.000525579	0.124714	3.12391	0.00181252	0.469294	-7.23056	cg05513226	12	117147009	C12orf49	117151124	4115
cg06013413	0.000168601	0.954872	3.12312	0.00181737	0.469676	-7.23302	cg06013413	8	627560	ERICH1	614199	13361
cg00318631	0.00130387	0.520085	3.12308	0.00181765	0.469676	-7.23316	cg00318631	1	247803166	OR13G1	247835419	32253
cg14294115	-0.000283413	0.187749	-3.12286	0.00181897	0.469676	-7.23383	cg14294115	19	21688755	ZNF429	21688353	402
cg19758134	0.000499796	0.876107	3.12274	0.00181974	0.469676	-7.23422	cg19758134	1	114829082	TRIM33	114935398	106316
cg11963400	-0.000316335	0.671585	-3.12246	0.00182144	0.469745	-7.23508	cg11963400	6	30112769	TRIM10	30119722	6953
cg26412434	-0.000141789	0.917559	-3.12196	0.00182453	0.470096	-7.23663	cg26412434	7	142007596	TRY2P	141968100	39496
cg02811702	0.000664681	0.838406	3.12153	0.00182718	0.470096	-7.23797	cg02811702	13	24901961	LINC00566	24905587	3626
cg11524454	-0.000264935	0.698296	-3.12118	0.00182933	0.470096	-7.23905	cg11524454	12	93129167	PLEKHG7	93130264	1097
cg04452311	0.00027591	0.207509	3.12102	0.00183029	0.470096	-7.23953	cg04452311	2	176936377	EVX2	176944834	8457
cg24676486	-5.03567e-05	0.0103051	-3.12098	0.00183057	0.470096	-7.23967	cg24676486	15	57998781	POLR2M	57998718	63
cg26980000	0.000264085	0.630458	3.12084	0.00183142	0.470096	-7.2401	cg26980000	19	7747745	TRAPPC5	7745706	2039
cg17998565	-0.000398659	0.691373	-3.11975	0.00183819	0.470521	-7.24349	cg17998565	3	164119020	MIR1263	163889258	229762
cg07204163	0.000138155	0.929522	3.11961	0.00183904	0.470521	-7.24392	cg07204163	1	53904319	SLC25A3P1	53904042	277
cg01612660	0.000215281	0.895867	3.11961	0.00183907	0.470521	-7.24393	cg01612660	4	56211433	SRD5A3	56212387	954
cg22118604	0.000154024	0.0373727	3.1194	0.00184036	0.470521	-7.24458	cg22118604	17	37353833	RPL19	37356535	2702
cg16738652	-0.00013196	0.0588468	-3.11926	0.00184121	0.470521	-7.24501	cg16738652	19	36980726	LOC728752	36980528	198
cg27572370	-0.00168577	0.50171	-3.11918	0.0018417	0.470521	-7.24525	cg27572370	10	14002394	LOC101928453	14116282	113888
cg18993949	-0.000300001	0.575767	-3.11877	0.00184425	0.470804	-7.24652	cg18993949	4	15481269	CC2D2A	15471488	9781
cg25567048	-0.000178298	0.888488	-3.11826	0.00184742	0.471247	-7.2481	cg25567048	17	18854799	SLC5A10	18855477	678
cg00748432	0.0002744	0.423778	3.11786	0.00184995	0.471523	-7.24936	cg00748432	22	18042722	SLC25A18	18043138	416
cg26581982	-0.000235249	0.826089	-3.11747	0.00185236	0.471672	-7.25056	cg26581982	10	95198306	CEP55	95256368	58062
cg12507129	-0.000121789	0.0694758	-3.11686	0.00185618	0.471672	-7.25245	cg12507129	3	112280384	SLC35A5	112280526	142
cg12061285	0.000124327	0.925816	3.11682	0.00185645	0.471672	-7.25258	cg12061285	19	5212165	PTPRS	5205518	6647
cg21244846	0.000119981	0.0634243	3.11623	0.00186016	0.471672	-7.25442	cg21244846	9	27529339	IFNK	27524311	5028
cg04609801	-0.000261706	0.811092	-3.11617	0.00186053	0.471672	-7.25461	cg04609801	16	28609176	SULT1A2	28603263	5913
cg18460938	-0.000431729	0.897469	-3.11605	0.00186125	0.471672	-7.25496	cg18460938	15	86842630	AGBL1-AS1	86840064	2566
cg02571054	-0.000193232	0.917972	-3.1156	0.00186411	0.471672	-7.25637	cg02571054	2	100481106	AFF3	100163715	317391
cg22958047	0.000231412	0.155619	3.11559	0.00186418	0.471672	-7.25641	cg22958047	15	96909322	NR2F2	96876568	32754
cg25571184	-0.000139846	0.0504426	-3.11543	0.00186516	0.471672	-7.25689	cg25571184	12	58166309	EEF1AKMT3	58166382	73
[truncated: 4,141 more rows]

## Sheet: Table S6
Table S6. Gene set enrichment analysis results (FDR 5%) for shared genes that are positively (A) correlated or negatively (B) correlated in both analyses.
[truncated: 81 more rows]

[truncated: 2 more sheets: Table S7, Table S8]
